# Supplementary material for: Study on Differences in the Pathology, T Cell Subsets and Gene Expression in Susceptible and Non-Susceptible Hosts Infected with Schistosoma japonicum
Source: PLoS One. 2010 Oct 18;5(10):e13494. doi: 10.1371/journal.pone.0013494 (PMC2956682; doi:10.1371/journal.pone.0013494)
Supplement: Table S2 — All the changed expression genes in the three species. (2.26 MB XLS) [file pone.0013494.s002.xls]

## Sheet: Sheet1
Name	GenBank accession number		oligo_id		Annotation	lung			liver			GO_biological_process	GO_molecular_function	GO_cellular_component
	rat	mouse	rat	mouse		Mf	rat	mouse	Mf	rat	mouse
	-		Alien_03		-	0.475876						-	-	-
Tgm2	XM_343771		R000002_01		transglutaminase 2, C polypeptide [Source:RefSeq_peptide;Acc:NP_062259]	0.431416	0.35819		2.5282			0008152:metabolism	-	-
Icam1	BC081837		R000003_01		Intercellular adhesion molecule 1 precursor (ICAM-1). [Source:Uniprot/SWISSPROT;Acc:Q00238]	0.465076	0.154526					0007154:cell communication	0005488:binding	0016021:integral to membrane
Anxa2	CB761544		R000006_01		Annexin A2 (Annexin II) (Lipocortin II) (Calpactin I heavy chain) (Chromobindin-8) (p36) (Protein I) (Placental anticoagulant protein IV) (PAP-IV). [Source:Uniprot/SWISSPROT;Acc:Q07936]	2.14936	0.0439477			2.32047		0050817:coagulation	0005515:protein binding	-
Prdx6	Y17295		R000008_01		Peroxiredoxin 6 (EC 1.11.1.15) (Antioxidant protein 2) (1-Cys peroxiredoxin) (1-Cys PRX) (Acidic calcium-independent phospholipase A2) (EC 3.1.1.-) (aiPLA2) (Non-selenium glutathione peroxidase) (EC 1.11.1.7) (NSGPx) (Thiol-specific antioxidant protein). [Source:Uniprot/SWISSPROT;Acc:O35244]					0.476409		-	-	-
Hibadh	NM_022243		R000016_01		3-hydroxyisobutyrate dehydrogenase, mitochondrial precursor (EC 1.1.1.31) (HIBADH). [Source:Uniprot/SWISSPROT;Acc:P29266]					2.74957		0006082:organic acid metabolism	0008442:3-hydroxyisobutyrate dehydrogenase activity	0005739:mitochondrion
	L41254		R000021_01		FXYD domain-containing ion transport regulator 4 precursor (Channel- inducing factor) (CHIF) (Corticosteroid-induced protein). [Source:Uniprot/SWISSPROT;Acc:Q63113]		0.121311					0008151:cell growth and/or maintenance	0005215:transporter activity	0016020:membrane
Qdpr	BC072536		R000034_01		Dihydropteridine reductase (EC 1.5.1.34) (HDHPR) (Quinoid dihydropteridine reductase). [Source:Uniprot/SWISSPROT;Acc:P11348]		10.4694			2.12923		0046146:tetrahydrobiopterin metabolism	0003824:catalytic activity	-
Apom	DW295395		R000036_01		Apolipoprotein M precursor (Apo-M) (ApoM) (Protein Px). [Source:Uniprot/SWISSPROT;Acc:P14630]		23.4443		0.48027			0008151:cell growth and/or maintenance	0005215:transporter activity	-
Pttg1	U73030		R000038_01		Securin (Pituitary tumor-transforming protein 1). [Source:Uniprot/SWISSPROT;Acc:P97613]		0.237156					0000280:nuclear division	-	0005737:cytoplasm
S100a4	BF557654		R000040_01		S100 calcium-binding protein A4 (Metastasin) (Placental calcium- binding protein) (Nerve growth factor-induced protein 42A) (P9K). [Source:Uniprot/SWISSPROT;Acc:P05942]		0.150769					-	0046872:metal ion binding	-
Stmn1	AA801186		R000042_01		Stathmin (Phosphoprotein p19) (pp19) (Oncoprotein 18) (Op18) (Leukemia-associated phosphoprotein p18) (pp17) (Prosolin) (Metablastin) (Pr22 protein). [Source:Uniprot/SWISSPROT;Acc:P13668]		0.206048			0.298869		0007154:cell communication	-	-
Gstm1	BC063172		R000043_01		Glutathione S-transferase Mu 1 (EC 2.5.1.18) (GSTM1-1) (Glutathione S- transferase Yb-1) (GST Yb1) (GST 3-3). [Source:Uniprot/SWISSPROT;Acc:P04905]		10.4598					0008152:metabolism	0003824:catalytic activity	-
Lgals3	BE128275		R000046_01		Galectin-3 (Galactose-specific lectin 3) (Mac-2 antigen) (IgE-binding protein) (35 kDa lectin) (Carbohydrate binding protein 35) (CBP 35) (Laminin-binding protein) (Lectin L-29). [Source:Uniprot/SWISSPROT;Acc:P08699]	2.20854	0.108002					-	0005488:binding	-
Atp6v0e	AB051300		R000053_01		ATPase, H+ transporting, V0 subunit e [Source:RefSeq_peptide;Acc:NP_446030]	2.51524						0006793:phosphorus metabolism	0005386:carrier activity	0016469:proton-transporting two-sector ATPase complex
-	-		R000054_01		-	2.66728			2.04218	4.57576		-	-	-
	U32115		R000055_01		Glycoprotein 38 precursor (GP38) (OTS-8) (E11 antigen epitope) (T1- alpha). [Source:Uniprot/SWISSPROT;Acc:Q64294]	0.423248	0.104555					-	-	0016021:integral to membrane
Fmo1	BC061567		R000068_01		Dimethylaniline monooxygenase [N-oxide-forming] 1 (EC 1.14.13.8) (Hepatic flavin-containing monooxygenase 1) (FMO 1) (Dimethylaniline oxidase 1). [Source:Uniprot/SWISSPROT;Acc:P36365]	3.85154	0.302294			2.12395		0008152:metabolism	0016705:oxidoreductase activity, acting on paired donors, with incorporation or reduction of molecular oxygen	0042598:vesicular fraction
Cnn3	BC062020		R000069_01		Calponin-3 (Calponin, acidic isoform) (Calponin, non-muscle isoform). [Source:Uniprot/SWISSPROT;Acc:P37397]		0.483923					0006928:cell motility	0005516:calmodulin binding	-
Odc1	M16982		R000070_01		Ornithine decarboxylase (EC 4.1.1.17) (ODC). [Source:Uniprot/SWISSPROT;Acc:P09057]	0.318689				0.317012		0006595:polyamine metabolism	0003824:catalytic activity	-
-	-		R000072_01		-	2.37143	5.54249					-	-	-
Rbp1	NM_012733		R000075_01		Retinol-binding protein I, cellular (Cellular retinol-binding protein) (CRBP). [Source:Uniprot/SWISSPROT;Acc:P02696]	0.445048	3.55664					0008151:cell growth and/or maintenance	0005488:binding	-
Cst3	BG663125		R000080_01		Cystatin C precursor. [Source:Uniprot/SWISSPROT;Acc:P14841]		0.21038					-	-	-
	-		R000081_01		-		0.216685					-	-	-
	BF555443		R000083_01		Insulin-like growth factor II precursor (IGF-II) (Multiplication- stimulating polypeptide) (Multiplication-stimulating activity) (MSA). [Source:Uniprot/SWISSPROT;Acc:P01346]	0.306246						0008151:cell growth and/or maintenance	0005184:neuropeptide hormone activity	0005576:extracellular
Eef1d	CD373018		R000086_01		eukaryotic translation elongation factor 1 delta [Source:RefSeq_peptide;Acc:NP_001013122]	0.348244						0019538:protein metabolism	0045182:translation regulator activity	0005853:eukaryotic translation elongation factor 1 complex
Calr	BG664759		R000087_01		Calreticulin precursor (CRP55) (Calregulin) (HACBP) (ERp60) (CALBP) (Calcium-binding protein 3) (CABP3). [Source:Uniprot/SWISSPROT;Acc:P18418]	0.397136						0007154:cell communication	0030246:carbohydrate binding	0005783:endoplasmic reticulum
Btg1	CV972309		R000093_01		BTG1 protein (Anti-proliferative factor). [Source:Uniprot/SWISSPROT;Acc:Q63073]				2.92316			0009887:organogenesis	0019899:enzyme binding	0005737:cytoplasm
	NM_013151		R000094_01		Tissue-type plasminogen activator precursor (EC 3.4.21.68) (tPA) (t- PA) (t-plasminogen activator) [Contains: Tissue-type plasminogen activator chain A; Tissue-type plasminogen activator chain B]. [Source:Uniprot/SWISSPROT;Acc:P19637]		0.133062					0019538:protein metabolism	0008243:plasminogen activator activity	0005576:extracellular
Mdh2	CF976403		R000095_01		Malate dehydrogenase, mitochondrial precursor (EC 1.1.1.37). [Source:Uniprot/SWISSPROT;Acc:P04636]					2.98621		0006091:energy pathways	0016616:oxidoreductase activity, acting on the CH-OH group of donors, NAD or NADP as acceptor	0005739:mitochondrion
Rab11a	BG672334		R000096_01		Ras-related protein Rab-11A (Rab-11) (24KG). [Source:Uniprot/SWISSPROT;Acc:P62494]	2.69408						-	-	-
Scd1	J02585	MUSSDS6;BC007474	R000097_01	M200009317	stearoyl-Coenzyme A desaturase 1 [Source:MarkerSymbol;Acc:MGI:98239]					2.99279	2.02244	0043170:macromolecule metabolism	0046872:metal ion binding	0016021:integral to membrane
Tdo2	DW292152		R000098_01		Tryptophan 2,3-dioxygenase (EC 1.13.11.11) (Tryptophan pyrrolase) (Tryptophanase) (Tryptophan oxygenase) (Tryptamin 2,3-dioxygenase) (TRPO). [Source:Uniprot/SWISSPROT;Acc:P21643]		116.798					0046483:heterocycle metabolism	0003824:catalytic activity	-
Tpm1_v9	AW917237		R000099_01		Tropomyosin 1 alpha chain (Alpha-tropomyosin). [Source:Uniprot/SWISSPROT;Acc:P04692]		0.390931					0007275:development	0005488:binding	0005856:cytoskeleton
	M14512		R000100_01		Sodium/potassium-transporting ATPase alpha-2 chain precursor (EC 3.6.3.9) (Sodium pump 2) (Na+/K+ ATPase 2) (Alpha(+)). [Source:Uniprot/SWISSPROT;Acc:P06686]		0.232938					0050801:ion homeostasis	0015077:monovalent inorganic cation transporter activity	0005890:sodium:potassium-exchanging ATPase complex
Idh3B	BC079113		R000107_01		Isocitrate dehydrogenase [NAD] subunit beta, mitochondrial precursor (EC 1.1.1.41) (Isocitric dehydrogenase) (NAD(+)-specific ICDH). [Source:Uniprot/SWISSPROT;Acc:Q68FX0]		2.75903					-	-	-
Mthfd1	J05519		R000110_01		C-1-tetrahydrofolate synthase, cytoplasmic (C1-THF synthase) [Includes: Methylenetetrahydrofolate dehydrogenase (EC 1.5.1.5); Methenyltetrahydrofolate cyclohydrolase (EC 3.5.4.9); Formyltetrahydrofolate synthetase (EC 6.3.4.3)]. [Source:Uniprot/SWISSPROT;Acc:P27653]	0.455036	5.92327					0046483:heterocycle metabolism	0005488:binding	-
Smn1	NM_022509		R000111_01		Survival motor neuron protein. [Source:Uniprot/SWISSPROT;Acc:O35876]	0.353869						0006396:RNA processing	0005488:binding	0005622:intracellular
Oprs1	BC061978		R000114_01		opioid receptor, sigma 1 [Source:RefSeq_peptide;Acc:NP_112258]					3.38551		0043170:macromolecule metabolism	0004871:signal transducer activity	0005783:endoplasmic reticulum
Nfyb	CB697473		R000115_01		Nuclear transcription factor Y subunit beta (Nuclear transcription factor Y subunit B) (NF-YB) (CAAT-box DNA-binding protein subunit B) (CCAAT-binding transcription factor subunit A) (CBF-A). [Source:Uniprot/SWISSPROT;Acc:P63140]	2.34201						0006351:transcription, DNA-dependent	0005488:binding	0005622:intracellular
Yme1l1	CO403811		R000117_01		ATP-dependent metalloprotease YME1L1 (EC 3.4.24.-) (YME1-like protein 1) (ATP-dependent metalloprotease FtsH1) (Meg-4). [Source:Uniprot/SWISSPROT;Acc:Q925S8]	2.28945						0019538:protein metabolism	0017076:purine nucleotide binding	0005739:mitochondrion
Rgs5	DY472816		R000118_01		Regulator of G-protein signaling 5 (RGS5). [Source:Uniprot/SWISSPROT;Acc:P49800]				9.76296	0.310787		0007154:cell communication	0004871:signal transducer activity	-
Acads	BC072545		R000121_01		Acyl-CoA dehydrogenase, short-chain specific, mitochondrial precursor (EC 1.3.99.2) (SCAD) (Butyryl-CoA dehydrogenase). [Source:Uniprot/SWISSPROT;Acc:P15651]	0.28771	7.35245					0008152:metabolism	0003824:catalytic activity	-
Cstb	CF976179		R000130_01		Cystatin B (Liver thiol proteinase inhibitor) (Stefin B) (Cystatin beta). [Source:Uniprot/SWISSPROT;Acc:P01041]		0.362865					-	0030234:enzyme regulator activity	0005622:intracellular
Ppp2ca	DW392617		R000137_01		protein phosphatase 2a, catalytic subunit, alpha isoform (Ppp2ca), mRNA [Source:RefSeq_dna;Acc:NM_017039] | "Serine/threonine protein phosphatase 2A, catalytic subunit, alpha isoform (EC 3.1.3.16) (PP2A-alpha). [Source:Uniprot/SWISSPROT;Acc:P63331]"	5.34022	2.91004					- | GO:0000074:regulation of progression through cell cycle; GO:0000188:inactivation of MAPK activity; GO:0006275:regulation of DNA replication; GO:0006445:regulation of translation; GO:0006470:protein amino acid dephosphorylation; GO:0006672:ceramide met	- | GO:0004721:phosphoprotein phosphatase activity; GO:0005506:iron ion binding; GO:0016787:hydrolase activity; GO:0030145:manganese ion binding; GO:0046872:metal ion binding; GO:0046982:protein heterodimerization activity; GO:0005515:protein binding; GO:	- | GO:0000159:protein phosphatase type 2A complex; GO:0005625:soluble fraction; GO:0005634:nucleus; GO:0005739:mitochondrion; GO:0005829:cytosol; GO:0015630:microtubule cytoskeleton; GO:0016020:membrane; GO:0005886:plasma membrane
Psma5	BG669409		R000138_01		Proteasome subunit alpha type 5 (EC 3.4.25.1) (Proteasome zeta chain) (Macropain zeta chain) (Multicatalytic endopeptidase complex zeta chain). [Source:Uniprot/SWISSPROT;Acc:P34064]	3.0763						0019538:protein metabolism	0003824:catalytic activity	0005839:proteasome core complex (sensu Eukarya)
Chkb	BF521797		R000141_01		Choline/ethanolamine kinase [Includes: Choline kinase beta (EC 2.7.1.32) (CK); Ethanolamine kinase (EC 2.7.1.82) (EK)]. [Source:Uniprot/SWISSPROT;Acc:O54783]		2.75006					-	0016740:transferase activity	-
	BC085757		R000143_01		Solute carrier family 2, facilitated glucose transporter member 4 (Glucose transporter type 4, insulin-responsive). [Source:Uniprot/SWISSPROT;Acc:P19357]	0.485978						-	0016740:transferase activity	-
Rtn4	AJ242961		R000144_01		Reticulon-4 (Neurite outgrowth inhibitor) (Nogo protein) (Foocen) (Glut4 vesicle 20 kDa protein). [Source:Uniprot/SWISSPROT;Acc:Q9JK11]		0.47351			3.06826		0008151:cell growth and/or maintenance	0015145:monosaccharide transporter activity	0016021:integral to membrane
Ttr	DW392213	X03351;D89076;BC086926;BC024702;X04190;MUSALB2;D00073	R000151_01	M200000802	transthyretin [Source:MarkerSymbol;Acc:MGI:98865]		35.8935	0.070186		2.699		0006928:cell motility	0005488:binding	0030176:integral to endoplasmic reticulum membrane
Serpina1	NM_022519		R000152_01		Alpha-1-antiproteinase precursor (Alpha-1-antitrypsin) (Alpha-1- proteinase inhibitor). [Source:Uniprot/SWISSPROT;Acc:P17475]		26.1842					0008151:cell growth and/or maintenance	0019842:vitamin binding	-
-	-		R000153_01		-	0.139415						-	0030234:enzyme regulator activity	-
Rab7	CK365036		R000154_01		Ras-related protein Rab-7 (RAS-related protein P23) (RAS-related protein BRL-RAS). [Source:Uniprot/SWISSPROT;Acc:P09527]	9.18322				2.68249		0007154:cell communication	0005215:transporter activity	-
-	-		R000155_01		-		32.0393					-	-	-
Oat	DV721633		R000157_01		Ornithine aminotransferase, mitochondrial precursor (EC 2.6.1.13) (Ornithine--oxo-acid aminotransferase). [Source:Uniprot/SWISSPROT;Acc:P04182]		5.53451					-	0003824:catalytic activity	0005739:mitochondrion
	BC078891		R000158_01		Vitamin D-binding protein precursor (DBP) (Group-specific component) (Gc-globulin) (VDB). [Source:Uniprot/SWISSPROT;Acc:P04276]		37.0146					0008151:cell growth and/or maintenance	0005215:transporter activity	0005615:extracellular space
Nfyc	NM_012866		R000163_01		Nuclear transcription factor Y subunit gamma (Nuclear transcription factor Y subunit C) (NF-YC) (CAAT-box DNA-binding protein subunit C) (CCAAT-binding transcription factor subunit C) (CBF-C). [Source:Uniprot/SWISSPROT;Acc:Q62725]	2.57384						0006351:transcription, DNA-dependent	0005488:binding	0005622:intracellular
	CF975379		R000164_01		Peptidyl-prolyl cis-trans isomerase A (EC 5.2.1.8) (PPIase) (Rotamase) (Cyclophilin A) (Cyclosporin A-binding protein) (P31) (p1B15). [Source:Uniprot/SWISSPROT;Acc:P10111]	2.05958						0008152:metabolism	0003824:catalytic activity	-
Glrx	BC061555	BC054418;BC012642;AB013137;AF109314;AC158356	R000168_01	M200006620	glutaredoxin [Source:MarkerSymbol;Acc:MGI:2135625]		0.494915	2.04552				0008152:metabolism	0005215:transporter activity	-
Eif2s1	BC087019		R000169_01		Eukaryotic translation initiation factor 2 subunit 1 (Eukaryotic translation initiation factor 2 alpha subunit) (eIF-2-alpha) (EIF- 2alpha) (EIF-2A). [Source:Uniprot/SWISSPROT;Acc:P68101]		2.96924					-	0005488:binding	-
	BC087639		R000170_01		Sushi repeat-containing protein SRPX precursor (DRS protein) (Down- regulated by v-SRC). [Source:Uniprot/SWISSPROT;Acc:Q63769]		0.25488					-	-	-
Mdh1	H35348		R000174_01		malate dehydrogenase 1, NAD (soluble) [Source:RefSeq_peptide;Acc:NP_150238]	2.58831	7.27666					0006091:energy pathways	0016616:oxidoreductase activity, acting on the CH-OH group of donors, NAD or NADP as acceptor	-
	X68640		R000175_01		Sulfotransferase 1A1 (EC 2.8.2.1) (Aryl sulfotransferase) (Phenol sulfotransferase) (PST-1) (Sulfokinase) (Aryl sulfotransferase IV) (ASTIV) (Tyrosine-ester sulfotransferase) (Minoxidil sulfotransferase). [Source:Uniprot/SWISSPROT;Acc:P17988]	0.224052	8.22138					0008152:metabolism	0003824:catalytic activity	-
Dap	DW390718		R000177_01		Death-associated protein 1 (DAP-1) (Rap7a). [Source:Uniprot/SWISSPROT;Acc:Q9QX67]		3.64235					-	-	-
Pkm2	CB748530		R000179_01		Pyruvate kinase, isozymes M1/M2 (EC 2.7.1.40) (Pyruvate kinase muscle isozyme). [Source:Uniprot/SWISSPROT;Acc:P11980]		0.107605		2.83238			0006091:energy pathways	0016740:transferase activity	-
Ppt1	L34262		R000180_01		Palmitoyl-protein thioesterase 1 precursor (EC 3.1.2.22) (Palmitoyl- protein hydrolase 1). [Source:Uniprot/SWISSPROT;Acc:P45479]		0.22395					0008152:metabolism	0003824:catalytic activity	0005764:lysosome
Unc119	CX569504		R000186_01		Unc-119 protein homolog (Retinal protein 4) (RRG4). [Source:Uniprot/SWISSPROT;Acc:Q62885]		0.242546					0050953:sensory perception of light	-	-
Aqp1	DN936831		R000189_01		Aquaporin-1 (AQP-1) (Aquaporin-CHIP) (Water channel protein for red blood cells and kidney proximal tubule). [Source:Uniprot/SWISSPROT;Acc:P29975]		0.0755518					0008151:cell growth and/or maintenance	0005215:transporter activity	0016021:integral to membrane
Pah	BC078881		R000192_01		Phenylalanine-4-hydroxylase (EC 1.14.16.1) (PAH) (Phe-4- monooxygenase). [Source:Uniprot/SWISSPROT;Acc:P04176]		86.1174					0006558:L-phenylalanine metabolism	0043176:amine binding	-
Des	BC061872		R000194_01		Desmin. [Source:Uniprot/SWISSPROT;Acc:P48675]	0.463935	0.117859		3.4583			-	0005198:structural molecule activity	-
Gss	L38615		R000197_01		Glutathione synthetase (EC 6.3.2.3) (Glutathione synthase) (GSH synthetase) (GSH-S). [Source:Uniprot/SWISSPROT;Acc:P46413]	0.403369	9.24971					0006790:sulfur metabolism	0005488:binding	-
Fgg	DW378756	BC019828;BC019506;AF413206;AC138394	R000199_01	M200003433	fibrinogen, gamma polypeptide [Source:MarkerSymbol;Acc:MGI:95526]		8.52188	2.03079		2.42281		0050874:organismal physiological process	-	-
Ldhb	BC059149		R000208_01		L-lactate dehydrogenase B chain (EC 1.1.1.27) (LDH-B) (LDH heart subunit) (LDH-H). [Source:Uniprot/SWISSPROT;Acc:P42123]	0.391475	0.354048					0006091:energy pathways	0016616:oxidoreductase activity, acting on the CH-OH group of donors, NAD or NADP as acceptor	-
Anxa1	CK222679		R000209_01		Annexin A1 (Annexin I) (Lipocortin I) (Calpactin II) (Chromobindin-9) (p35) (Phospholipase A2 inhibitory protein). [Source:Uniprot/SWISSPROT;Acc:P07150]	5.13595	0.0616583			3.51979		-	0008289:lipid binding	-
Hdac2	XM_342149		R000210_01		Histone deacetylase 2 (Fragment). [Source:Uniprot/SPTREMBL;Acc:Q99PA1]	2.45414						-	-	-
Atp5o	CR756158		R000211_01		ATP synthase O subunit, mitochondrial precursor (EC 3.6.3.14) (Oligomycin sensitivity conferral protein) (OSCP). [Source:Uniprot/SWISSPROT;Acc:Q06647]	0.282337	3.35398					0006793:phosphorus metabolism	0005386:carrier activity	0016469:proton-transporting two-sector ATPase complex
Tspo	J05122		R000212_01		Peripheral-type benzodiazepine receptor (PBR) (PKBS) (Mitochondrial benzodiazepine receptor). [Source:Uniprot/SWISSPROT;Acc:P16257]		0.100154					-	0004871:signal transducer activity	0005739:mitochondrion
B2m	BF288979		R000219_01		Beta-2-microglobulin precursor. [Source:Uniprot/SWISSPROT;Acc:P07151]		0.163789			3.2732		0030333:antigen processing	0004871:signal transducer activity	-
Agxt2	AB002584		R000221_01		Alanine--glyoxylate aminotransferase 2, mitochondrial precursor (EC 2.6.1.44) ((R)-3-amino-2-methylpropionate--pyruvate transaminase) (EC 2.6.1.40) (AGT 2) (Beta-alanine-pyruvate aminotransferase) (Beta- ALAAT II) (D-AIBAT). [Source:Uniprot/SWISSPROT;Acc:Q64565]		50.013					-	0047305:(R)-3-amino-2-methylpropionate-pyruvate transaminase activity	0005739:mitochondrion
	AI227869		R000222_01		Regulator of G-protein signaling 2 (RGS2). [Source:Uniprot/SWISSPROT;Acc:Q9JHX0]		0.372361					-	-	0016020:membrane
Apcs	X55761		R000224_01		Serum amyloid P-component precursor (SAP). [Source:Uniprot/SWISSPROT;Acc:P23680]		128.806			3.10829		0030258:lipid modification	0003824:catalytic activity	0016021:integral to membrane
	DY319557		R000230_01		Rhesus blood group CE and D [Source:RefSeq_peptide;Acc:NP_071950]		0.263307					0007154:cell communication	0016829:lyase activity	-
Ppap2a	BU671719		R000231_01		Lipid phosphate phosphohydrolase 1 (EC 3.1.3.4) (Phosphatidic acid phosphatase 2a) (Phosphatidate phosphohydrolase type 2a) (PAP2a) (PAP- 2a) (PAP2-alpha). [Source:Uniprot/SWISSPROT;Acc:O08564]		0.407947			2.66895		0019538:protein metabolism	0004175:endopeptidase activity	0005764:lysosome
-	U60835		R000236_01		Guanylate cyclase soluble, alpha-3 chain (EC 4.6.1.2) (GCS-alpha-3) (Soluble guanylate cyclase large subunit) (GCS-alpha-1). [Source:Uniprot/SWISSPROT;Acc:P19686]		0.450535			2.00743		-	-	-
Stx7	NM_021869		R000242_01		Syntaxin-7. [Source:Uniprot/SWISSPROT;Acc:O70257]	15.6641	0.414412			3.42795		0008152:metabolism	0008565:protein transporter activity	0005743:mitochondrial inner membrane
Ctsh	BG671293		R000243_01		Cathepsin H precursor (EC 3.4.22.16) (Cathepsin B3) (Cathepsin BA) [Contains: Cathepsin H mini chain; Cathepsin H heavy chain; Cathepsin H light chain]. [Source:Uniprot/SWISSPROT;Acc:P00786]		0.264027					0008152:metabolism	0016705:oxidoreductase activity, acting on paired donors, with incorporation or reduction of molecular oxygen	0042598:vesicular fraction
Prdx3	AF106944		R000247_01		peroxiredoxin 3 [Source:RefSeq_peptide;Acc:NP_071985]		3.50498			2.05998		0019538:protein metabolism	0008237:metallopeptidase activity	-
Timm8b	CB776916		R000248_01		Mitochondrial import inner membrane translocase subunit TIM8 B (Deafness dystonia protein 2 homolog). [Source:Uniprot/SWISSPROT;Acc:P62078]		2.71324					0006629:lipid metabolism	0016853:isomerase activity	0042579:microbody
	J02852		R000255_01		cytochrome P450, family 2, subfamily a, polypeptide 4 [Source:MarkerSymbol;Acc:MGI:88596] [from mouse gene ENSMUSG00000005547]		0.0856916					0008152:metabolism	0003824:catalytic activity	0005739:mitochondrion
Nrd1	NM_012993		R000258_01		Nardilysin precursor (EC 3.4.24.61) (N-arginine dibasic convertase) (NRD convertase) (NRD-C). [Source:Uniprot/SWISSPROT;Acc:P47245]	0.413512						0050874:organismal physiological process	0008565:protein transporter activity	0005743:mitochondrial inner membrane
Hsd17b4	AW913921		R000259_01		Peroxisomal multifunctional enzyme type 2 (MFE-2) (D-bifunctional protein) (DBP) (17-beta-hydroxysteroid dehydrogenase 4) (17-beta-HSD 4) [Includes: D-3-hydroxyacyl-CoA dehydratase (EC 4.2.1.-); 3- hydroxyacyl-CoA dehydrogenase (EC 1.1.1.35)]. [Source:Uniprot/SWISSPROT;Acc:P97852]		2.78079			2.28942		-	-	-
Aldh6a1	M93401		R000261_01		Methylmalonate-semialdehyde dehydrogenase [acylating], mitochondrial precursor (EC 1.2.1.27) (MMSDH) (Malonate-semialdehyde dehydrogenase [acylating]) (EC 1.2.1.18). [Source:Uniprot/SWISSPROT;Acc:Q02253]	4.74681	6.66459			11.4745		-	0030234:enzyme regulator activity	-
Timm13	AF144701		R000265_01		Mitochondrial import inner membrane translocase subunit TIM13. [Source:Uniprot/SWISSPROT;Acc:P62076]		2.42912			0.438847		-	-	-
Serp1	DV725324		R000268_01		ribosome associated membrane protein 4 [Source:RefSeq_peptide;Acc:NP_110462]		2.75419		2.16793			0019538:protein metabolism	0046872:metal ion binding	-
	CF111225		R000285_01		Uteroglobin precursor (Secretoglobin family 1A member 1) (Clara cell phospholipid-binding protein) (CCPBP) (Clara cells 10 kDa secretory protein) (CC10) (PCB-binding protein). [Source:Uniprot/SWISSPROT;Acc:P17559]	0.193901	0.0634382					0015031:protein transport	0005215:transporter activity	0016021:integral to membrane
Resp18	CB316548		R000286_01		Regulated endocrine-specific protein 18 precursor [Contains: Regulated endocrine-specific protein 18; Triskadecapeptide]. [Source:Uniprot/SWISSPROT;Acc:P47940]		5.34944					0006950:response to stress	-	0005576:extracellular
Mipep	M96633		R000292_01		Mitochondrial intermediate peptidase, mitochondrial precursor (EC 3.4.24.59) (MIP). [Source:Uniprot/SWISSPROT;Acc:Q01992]	0.386927	2.47656					0009117:nucleotide metabolism	0016740:transferase activity	-
	NM_022544		R000293_01		Beta-defensin 4 precursor (Defensin, beta 4) (BD-4) (RBD-4) (BD-2) (RBD-2). [Source:Uniprot/SWISSPROT;Acc:O88514]		0.0797998					0015672:monovalent inorganic cation transport	0000166:nucleotide binding	0016021:integral to membrane
Prpsap1	BC078822		R000300_01		Phosphoribosyl pyrophosphate synthetase-associated protein 1 (PRPP synthetase-associated protein 1) (39 kDa phosphoribosypyrophosphate synthetase-associated protein) (PAP39). [Source:Uniprot/SWISSPROT;Acc:Q63468]		2.65172			0.496748		0007154:cell communication	0004871:signal transducer activity	-
-	J04022		R000302_01		Sarcoplasmic/endoplasmic reticulum calcium ATPase 2 (EC 3.6.3.8) (Calcium pump 2) (SERCA2) (SR Ca(2+)-ATPase 2) (Calcium-transporting ATPase sarcoplasmic reticulum type, slow twitch skeletal muscle isoform) (Endoplasmic reticulum class 1/2 Ca(2+) ATPase). [Source:Uniprot/SWISSPROT;Acc:P11507]		2.338					0007154:cell communication	0005488:binding	-
RGD1564051RGD1564051RGD1564051RGD1564051RGD1564051RGD1564051RGD1564051RGD1564051RGD1564051RGD1564051RGD1564051RGD1564051	BP498974		R000307_01		60S ribosomal protein L5. [Source:Uniprot/SWISSPROT;Acc:P09895]	3.766485236928453.596216450660333.462755550136343.289080243776373.288818632883243.186667436366713.152765834945562.979459152262372.762736903869062.709993505527272.471436568071292.40481918239189	0.494045					0019538:protein metabolism	0005488:binding	0005840:ribosome
	BC059144		R000310_01		Leukocyte antigen CD37. [Source:Uniprot/SWISSPROT;Acc:P31053]		0.163646					-	-	0016021:integral to membrane
Mbtps1	BC061855		R000311_01		Membrane-bound transcription factor site-1 protease precursor (EC 3.4.21.-) (Site-1 protease) (Subtilisin/kexin isozyme-1) (SKI-1). [Source:Uniprot/SWISSPROT;Acc:Q9WTZ3]	2.17642				2.41379		0008202:steroid metabolism	0008236:serine-type peptidase activity	0016021:integral to membrane
Add3	U35775		R000313_01		Gamma-adducin (Adducin-like protein 70) (Protein kinase C-binding protein 35H). [Source:Uniprot/SWISSPROT;Acc:Q62847]		0.27867					-	0005488:binding	0016020:membrane
Otc	BC088158		R000318_01		Ornithine carbamoyltransferase, mitochondrial precursor (EC 2.1.3.3) (OTCase) (Ornithine transcarbamylase). [Source:Uniprot/SWISSPROT;Acc:P00481]		63.2977			2.55628		0009058:biosynthesis	0005488:binding	0009348:ornithine carbamoyltransferase complex
	CO385607		R000325_01		fyn proto-oncogene [Source:RefSeq_peptide;Acc:NP_036887]		0.152822					0007154:cell communication	0004674:protein serine/threonine kinase activity	-
	AJ242926		R000330_01		Fetuin-B precursor (IRL685). [Source:Uniprot/SWISSPROT;Acc:Q9QX79]		17.9575					-	0030234:enzyme regulator activity	-
Pde4b_v4	U95748		R000331_01		cAMP-specific 3,5-cyclic phosphodiesterase 4B (EC 3.1.4.17) (DPDE4). [Source:Uniprot/SWISSPROT;Acc:P14646]		0.39691			0.381625		-	-	-
Il15	BC097340		R000333_01		Interleukin-15 precursor (IL-15). [Source:Uniprot/SWISSPROT;Acc:P97604]		0.35361					0050874:organismal physiological process	0004871:signal transducer activity	0005576:extracellular
	U10699		R000334_01		Sphingosine 1-phosphate receptor Edg-5 (S1P receptor Edg-5) (G-protein coupled receptor H218) (AGR16) (Endothelial differentiation G-protein coupled receptor 5) (Sphingosine 1-phosphate receptor 2) (S1P2). [Source:Uniprot/SWISSPROT;Acc:P47752]	0.158812	0.197733					0007154:cell communication	0001584:rhodopsin-like receptor activity	0016021:integral to membrane
Prdx2	BG663104		R000337_01		Peroxiredoxin 2 (EC 1.11.1.15) (Thioredoxin peroxidase 1) (Thioredoxin-dependent peroxide reductase 1) (Thiol-specific antioxidant protein) (TSA). [Source:Uniprot/SWISSPROT;Acc:P35704]				2.48789			-	0003824:catalytic activity	-
Rabggtb	CN544463		R000342_01		Geranylgeranyl transferase type II beta subunit (EC 2.5.1.60) (Rab geranylgeranyltransferase beta subunit) (Rab geranyl- geranyltransferase beta subunit) (Rab GG transferase beta) (Rab GGTase beta). [Source:Uniprot/SWISSPROT;Acc:Q08603]		2.77034					-	0003824:catalytic activity	-
Mgst1	CF977983		R000346_01		Microsomal glutathione S-transferase 1 (EC 2.5.1.18) (Microsomal GST- 1) (Microsomal GST-I). [Source:Uniprot/SWISSPROT;Acc:P08011]	2.38021	3.86058					-	-	-
Uqcrfs1	CB739859		R000353_01		Ubiquinol-cytochrome c reductase iron-sulfur subunit, mitochondrial precursor (EC 1.10.2.2) (Rieske iron-sulfur protein) (RISP) (Liver regeneration-related protein LRRGT00195). [Source:Uniprot/SWISSPROT;Acc:P20788]		4.24999					-	-	-
-	-		R000359_01		-		0.20832					-	-	-
Ifitm2	CB316556		R000360_01		interferon induced transmembrane protein 2 (1-8D) [Source:RefSeq_peptide;Acc:NP_110460]		0.271864					0050896:response to stimulus	-	0016021:integral to membrane
Psma1	CF976513		R000363_01		Proteasome subunit alpha type 1 (EC 3.4.25.1) (Proteasome component C2) (Macropain subunit C2) (Multicatalytic endopeptidase complex subunit C2) (Proteasome nu chain). [Source:Uniprot/SWISSPROT;Acc:P18420]	5.71747						0008151:cell growth and/or maintenance	0005215:transporter activity	0005839:proteasome core complex (sensu Eukarya)
Vim	BC061847		R000368_01		Vimentin. [Source:Uniprot/SWISSPROT;Acc:P31000]		0.0981626		4.27666			-	0005198:structural molecule activity	-
Id3	BG667242		R000374_01		DNA-binding protein inhibitor ID-3 (Inhibitor of DNA binding 3). [Source:Uniprot/SWISSPROT;Acc:P41138]	2.82884	0.199481			6.53807		-	-	0005622:intracellular
Becn1	BG670122		R000378_01		beclin 1 [Source:RefSeq_peptide;Acc:NP_001029289]	2.18078						0006914:autophagy	-	-
Ube2d2	CX570602		R000379_01		Ubiquitin-conjugating enzyme E2 D3 (EC 6.3.2.19) (Ubiquitin-protein ligase D3) (Ubiquitin carrier protein D3) (Ubiquitin-conjugating enzyme E2-17 kDa 3) (E2(17)KB 3) (Phosphoarginine phosphatase) (PAPase). [Source:Uniprot/SWISSPROT;Acc:P61078]	4.3033				2.96467		-	-	-
Htra1	DV725029		R000380_01		protease, serine, 11 [Source:RefSeq_peptide;Acc:NP_113909]		0.441922					0019538:protein metabolism	0019838:growth factor binding	0005576:extracellular
Slc31a1	BF556572		R000382_01		High-affinity copper uptake protein 1 (rCTR1) (Copper transporter 1) (Solute carrier family 31 member 1). [Source:Uniprot/SWISSPROT;Acc:Q9JK41]		2.79829					0030001:metal ion transport	0046873:metal ion transporter activity	0016021:integral to membrane
Arl5a	X78604		R000384_01		ADP-ribosylation factor-like protein 5A. [Source:Uniprot/SWISSPROT;Acc:P51646]					2.15971		0007154:cell communication	0005488:binding	-
	M88751		R000385_01		Voltage-dependent L-type calcium channel beta-3 subunit (CAB3) (Calcium channel, voltage-dependent, beta 3 subunit). [Source:Uniprot/SWISSPROT;Acc:P54287]	0.483197						0030001:metal ion transport	0005244:voltage-gated ion channel activity	-
Galt	NM_001013089		R000391_01		Galactose-1-phosphate uridylyltransferase (EC 2.7.7.12) (Gal-1-P uridylyltransferase) (UDP-glucose--hexose-1-phosphate uridylyltransferase). [Source:Uniprot/SWISSPROT;Acc:P43424]					2.7257		-	-	-
	AF154114		R000393_01		Peptidoglycan recognition protein precursor (Peptidoglycan recognition protein short) (PGRP-S). [Source:Uniprot/SWISSPROT;Acc:Q9JLN4]		0.058332					0000270:peptidoglycan metabolism	0003824:catalytic activity	-
Prdx1	DV727065		R000395_01		Peroxiredoxin 1 (EC 1.11.1.15) (Thioredoxin peroxidase 2) (Thioredoxin-dependent peroxide reductase 2) (Heme-binding 23 kDa protein) (HBP23). [Source:Uniprot/SWISSPROT;Acc:Q63716]		2.8221					-	0003824:catalytic activity	-
Cpt1a	L07736		R000397_01		Carnitine O-palmitoyltransferase I, mitochondrial liver isoform (EC 2.3.1.21) (CPT I) (CPTI-L) (Carnitine palmitoyltransferase 1A). [Source:Uniprot/SWISSPROT;Acc:P32198]		5.1839			0.251599		0008151:cell growth and/or maintenance	0016409:palmitoyltransferase activity	0005739:mitochondrion
-	-		R000404_01		-	5.69584			2.36375	2.1943		-	-	-
	BC086572		R000408_01		Procollagen C-endopeptidase enhancer 1 precursor (Procollagen COOH- terminal proteinase enhancer 1) (Procollagen C-proteinase enhancer 1) (PCPE-1) (Type I procollagen COOH-terminal proteinase enhancer) (Type 1 procollagen C-proteinase enhancer protein). [Source:Uniprot/SWISSPROT;Acc:O08628]		0.250268					-	-	-
Akr1b1	BF555165		R000409_01		Aldose reductase (EC 1.1.1.21) (AR) (Aldehyde reductase). [Source:Uniprot/SWISSPROT;Acc:P07943]		0.203596					-	-	-
Ppif	BC086977		R000410_01		Peptidyl-prolyl cis-trans isomerase, mitochondrial precursor (EC 5.2.1.8) (PPIase) (Rotamase) (Cyclophilin F). [Source:Uniprot/SWISSPROT;Acc:P29117]		7.05048					0008152:metabolism	0003824:catalytic activity	0005739:mitochondrion
Fstl1	CB738945		R000417_01		Follistatin-related protein 1 precursor (Follistatin-like 1). [Source:Uniprot/SWISSPROT;Acc:Q62632]		0.239009			2.51592		-	0001871:pattern binding	-
Lgals2	AB001075		R000418_01		Galectin-2. [Source:Uniprot/SWISSPROT;Acc:Q9Z144]	0.456295						0007154:cell communication	0005488:binding	-
Cd82	BC072498		R000424_01		CD82 antigen (Metastasis suppressor homolog). [Source:Uniprot/SWISSPROT;Acc:O70352]		0.331265					-	-	0016021:integral to membrane
Oplah	CB801409		R000429_01		5-oxoprolinase (EC 3.5.2.9) (5-oxo-L-prolinase) (Pyroglutamase) (5- OPase). [Source:Uniprot/SWISSPROT;Acc:P97608]	0.236627	5.12422			0.234379		-	0003824:catalytic activity	-
Atg3	CB582773		R000431_01		Autophagy protein 3-like (APG3-like) (Preconditioning-inducible gene 1 protein). [Source:Uniprot/SWISSPROT;Acc:Q6AZ50]	2.8503						-	-	-
	BC061878		R000432_01		Lumican precursor (Keratan sulfate proteoglycan lumican) (KSPG lumican). [Source:Uniprot/SWISSPROT;Acc:P51886]	16.7332	0.171348					-	-	0005578:extracellular matrix
	CB747788		R000433_01		SPARC-like protein 1 precursor (Matrix glycoprotein Sc1). [Source:Uniprot/SWISSPROT;Acc:P24054]		0.246287					-	0046872:metal ion binding	-
	-		R000434_01		-		0.153714					-	-	-
Mtpn	NM_024374		R000436_01		Myotrophin (V-1 protein) (Granule cell differentiation protein). [Source:Uniprot/SWISSPROT;Acc:P62775]					3.3757		0007275:development	0005488:binding	-
Hmox1	NM_012580		R000442_01		Heme oxygenase 1 (EC 1.14.99.3) (HO-1) (HSP32). [Source:Uniprot/SWISSPROT;Acc:P06762]	3.59484	2.7081					0009056:catabolism	0003824:catalytic activity	0042598:vesicular fraction
Ap2m1	H35179		R000443_01		Clathrin coat assembly protein AP50 (Clathrin coat-associated protein AP50) (Plasma membrane adaptor AP-2 50 kDa protein) (Clathrin assembly protein complex 2 medium chain) (AP-2 mu 2 chain). [Source:Uniprot/SWISSPROT;Acc:P84092]		0.48265					0015031:protein transport	0005488:binding	0030125:clathrin vesicle coat
Wfdc1	BC063152		R000447_01		WAP four-disulfide core domain protein 1 precursor (Prostate stromal protein ps20) (ps20 growth inhibitor). [Source:Uniprot/SWISSPROT;Acc:O70280]	0.215465	0.111834					-	0030234:enzyme regulator activity	-
	BG663590		R000453_01		Calcyclin (Prolactin receptor associated protein). [Source:Uniprot/SWISSPROT;Acc:P05964]	0.437874	0.114595					0050794:regulation of cellular process	0004871:signal transducer activity	0005635:nuclear membrane
Col3a1	AW140592		R000456_01		Collagen alpha-1(III) chain precursor. [Source:Uniprot/SWISSPROT;Acc:P13941]	2.07853	0.235045		4.72409	2.70249		0008151:cell growth and/or maintenance	-	0005737:cytoplasm
Lgals3bp	AF065438		R000458_01		lectin, galactoside-binding, soluble, 3 binding protein [Source:RefSeq_peptide;Acc:NP_620796]		0.261136					-	0005488:binding	0016020:membrane
Slc25a20	DY317076		R000462_01		Mitochondrial carnitine/acylcarnitine carrier protein (Carnitine/acylcarnitine translocase) (CAC). [Source:Uniprot/SWISSPROT;Acc:P97521]		3.82348		0.486218			0008151:cell growth and/or maintenance	0005488:binding	0005743:mitochondrial inner membrane
Csda	CR756129		R000464_01		DNA-binding protein A (Cold shock domain protein A) (Muscle Y-box protein YB2) (Y-box binding protein-A) (RYB-A). [Source:Uniprot/SWISSPROT;Acc:Q62764]		0.277598					0006351:transcription, DNA-dependent	0005488:binding	0005622:intracellular
Adcy6	CB316086		R000465_01		Adenylate cyclase type VI (EC 4.6.1.1) (ATP pyrophosphate-lyase 6) (Ca(2+)-inhibitable adenylyl cyclase) (ACVI). [Source:Uniprot/SWISSPROT;Acc:Q03343]	0.347561						0007154:cell communication	0016829:lyase activity	-
Adk	U57042		R000468_01		Adenosine kinase (EC 2.7.1.20) (AK) (Adenosine 5-phosphotransferase). [Source:Uniprot/SWISSPROT;Acc:Q64640]	5.21418	5.13769					0043101:purine salvage	0016740:transferase activity	-
Dpp7	CB581568		R000475_01		Dipeptidyl-peptidase II precursor (EC 3.4.14.2) (DPP II) (Dipeptidyl aminopeptidase II) (Quiescent cell proline dipeptidase) (Dipeptidyl peptidase 7). [Source:Uniprot/SWISSPROT;Acc:Q9EPB1]		0.420361			0.412055		0019538:protein metabolism	0016787:hydrolase activity	-
Ddx46	AW142139		R000484_01		Probable ATP-dependent RNA helicase DDX46 (EC 3.6.1.-) (DEAD box protein 46) (Helicase of 117.4 kDa). [Source:Uniprot/SWISSPROT;Acc:Q62780]				2.27878	2.20073		-	0004386:helicase activity	-
Ddt	CF978087		R000490_01		D-dopachrome decarboxylase (EC 4.1.1.84) (D-dopachrome tautomerase). [Source:Uniprot/SWISSPROT;Acc:P80254]		6.13158					-	-	-
Bckdha	NM_012782		R000494_01		2-oxoisovalerate dehydrogenase alpha subunit, mitochondrial precursor (EC 1.2.4.4) (Branched-chain alpha-keto acid dehydrogenase E1 component alpha chain) (BCKDH E1-alpha) (Fragment). [Source:Uniprot/SWISSPROT;Acc:P11960]		2.57024					-	-	-
Tsc22d1	CB713932	X62940	R000501_01	M300003063	TSC22 domain family, member 1 [Source:MarkerSymbol;Acc:MGI:109127]		0.398176				0.341971	0006351:transcription, DNA-dependent	0030528:transcription regulator activity	0005622:intracellular
Idh1	CO563533		R000504_01		Isocitrate dehydrogenase [NADP] cytoplasmic (EC 1.1.1.42) (Oxalosuccinate decarboxylase) (IDH) (NADP(+)-specific ICDH) (IDP). [Source:Uniprot/SWISSPROT;Acc:P41562]	7.82942			2.94629	5.77309		0006099:tricarboxylic acid cycle	0003824:catalytic activity	-
Ephx1	M26125		R000512_01		Epoxide hydrolase 1 (EC 3.3.2.3) (Microsomal epoxide hydrolase) (Epoxide hydratase). [Source:Uniprot/SWISSPROT;Acc:P07687]		2.93824		0.499532			0009636:response to toxin	0003824:catalytic activity	0042598:vesicular fraction
Slc25a3	AA685777		R000513_01		Phosphate carrier protein, mitochondrial precursor (PTP). [Source:Uniprot/SWISSPROT;Acc:P16036]		2.31573					0008151:cell growth and/or maintenance	0005215:transporter activity	0005739:mitochondrion
-	D85100		R000514_01		solute carrier family 27 (fatty acid transporter), member 2 [Source:MarkerSymbol;Acc:MGI:1347099] [from mouse gene ENSMUSG00000027359]		36.3444			2.78665		0006629:lipid metabolism	0003824:catalytic activity	0042579:microbody
Dmgdh	NM_139102		R000521_01		Dimethylglycine dehydrogenase, mitochondrial precursor (EC 1.5.99.2) (ME2GLYDH). [Source:Uniprot/SWISSPROT;Acc:Q63342]		76.4379					0008152:metabolism	0016645:oxidoreductase activity, acting on the CH-NH group of donors	0005739:mitochondrion
Gyg1	CR755475		R000523_01		Glycogenin-1 (EC 2.4.1.186). [Source:Uniprot/SWISSPROT;Acc:O08730]	8.90821	0.345569		2.20135			-	-	-
	BC081819		R000524_01		4-hydroxyphenylpyruvate dioxygenase (EC 1.13.11.27) (4HPPD) (HPD) (HPPDase) (F protein) (F alloantigen). [Source:Uniprot/SWISSPROT;Acc:P32755]		45.7838					0006725:aromatic compound metabolism	0003824:catalytic activity	-
Ehhadh	BC089777		R000525_01		Peroxisomal bifunctional enzyme (PBE) (PBFE) [Includes: Enoyl-CoA hydratase (EC 4.2.1.17); 3,2-trans-enoyl-CoA isomerase (EC 5.3.3.8); 3-hydroxyacyl-CoA dehydrogenase (EC 1.1.1.35)]. [Source:Uniprot/SWISSPROT;Acc:P07896]		9.04967			2.03408		0006629:lipid metabolism	0003824:catalytic activity	-
LdhaLdhaLdhaLdhaLdhaLdhaLdhaLdhaLdhaLdhaLdhaLdha	DW303266		R000528_01		L-lactate dehydrogenase A chain (EC 1.1.1.27) (LDH-A) (LDH muscle subunit) (LDH-M). [Source:Uniprot/SWISSPROT;Acc:P04642] | -		2.048					GO:0006100:tricarboxylic acid cycle intermediate metabolism; GO:0019642:anaerobic glycolysis | -	GO:0004459:L-lactate dehydrogenase activity; GO:0016491:oxidoreductase activity; GO:0005515:protein binding | -	GO:0005737:cytoplasm; GO:0005829:cytosol | -
Atp5f1	BC063808		R000529_01		ATP synthase B chain, mitochondrial precursor (EC 3.6.3.14). [Source:Uniprot/SWISSPROT;Acc:P19511]	2.57451	2.22238					0006793:phosphorus metabolism	0005386:carrier activity	0016469:proton-transporting two-sector ATPase complex
Cd48	BC060542		R000531_01		CD48 antigen precursor (MRC OX-45 surface antigen) (BCM1 surface antigen) (BLAST-1). [Source:Uniprot/SWISSPROT;Acc:P10252]		0.0940846			3.20462		-	-	-
Suclg1	CB316496		R000546_01		Succinyl-CoA ligase [GDP-forming] alpha-chain, mitochondrial precursor (EC 6.2.1.4) (Succinyl-CoA synthetase, alpha chain) (SCS-alpha). [Source:Uniprot/SWISSPROT;Acc:P13086]		2.56269					0006099:tricarboxylic acid cycle	0005488:binding	0005739:mitochondrion
	CB582333		R000550_01		Decorin precursor (Bone proteoglycan II) (PG-S2) (PG40) (Dermatan sulfate proteoglycan-II) (DSPG). [Source:Uniprot/SWISSPROT;Acc:Q01129]	3.03911	0.26402					-	-	0005578:extracellular matrix
Coq3	AW921009		R000552_01		Hexaprenyldihydroxybenzoate methyltransferase, mitochondrial precursor (EC 2.1.1.114) (Dihydroxyhexaprenylbenzoate methyltransferase) (3,4- dihydroxy-5-hexaprenylbenzoate methyltransferase) (DHHB methyltransferase) (DHHB-MT) (DHHB-MTase). [Source:Uniprot/SWISSPROT;Acc:Q63159]		7.2792					0006733:oxidoreduction coenzyme metabolism	0003824:catalytic activity	0005739:mitochondrion
Fxyd1	CK476741		R000553_01		Phospholemman precursor (FXYD domain-containing ion transport regulator 1). [Source:Uniprot/SWISSPROT;Acc:O08589]	0.332242			0.398912			0008151:cell growth and/or maintenance	0005215:transporter activity	0016021:integral to membrane
Psmd4	BC060559		R000554_01		proteasome (prosome, macropain) 26S subunit, non-ATPase, 4 [Source:RefSeq_peptide;Acc:NP_112621]	0.471151	2.11067					-	-	-
Lpl	L03294		R000555_01		Lipoprotein lipase precursor (EC 3.1.1.34) (LPL). [Source:Uniprot/SWISSPROT;Acc:Q06000]		0.183565					0043170:macromolecule metabolism	0001871:pattern binding	-
Hspb1	DV717311		R000557_01		Heat-shock protein beta-1 (HspB1) (Heat shock 27 kDa protein) (HSP 27). [Source:Uniprot/SWISSPROT;Acc:P42930]		0.167365			0.286308		-	obsolete_function:obsolete_function	-
Psmb7	BC060551		R000558_01		Proteasome subunit beta type 7 precursor (EC 3.4.25.1) (Proteasome subunit Z) (Macropain chain Z) (Multicatalytic endopeptidase complex chain Z). [Source:Uniprot/SWISSPROT;Acc:Q9JHW0]	0.487578						0019538:protein metabolism	0003824:catalytic activity	0005839:proteasome core complex (sensu Eukarya)
	AF090867		R000560_01		GMP reductase 1 (EC 1.7.1.7) (Guanosine 5-monophosphate oxidoreductase 1) (Guanosine monophosphate reductase 1). [Source:Uniprot/SWISSPROT;Acc:Q9Z244]	0.496361	0.150574		0.301131			0008152:metabolism	0003824:catalytic activity	-
Cth	BC078869		R000563_01		Cystathionine gamma-lyase (EC 4.4.1.1) (Gamma-cystathionase) (Probasin-related antigen) (PRB-RA). [Source:Uniprot/SWISSPROT;Acc:P18757]		6.72188		2.42068	11.5709		0000097:sulfur amino acid biosynthesis	0003824:catalytic activity	-
	CV113953		R000567_01		Major prion protein precursor (PrP). [Source:Uniprot/SWISSPROT;Acc:P13852]		0.247587		3.62174			-	-	-
-	-		R000575_01		-	7.31778				2.85686		-	-	-
Dci	M61112		R000576_01		3,2-trans-enoyl-CoA isomerase, mitochondrial precursor (EC 5.3.3.8) (Dodecenoyl-CoA isomerase) (Delta(3),delta(2)-enoyl-CoA isomerase) (D3,D2-enoyl-CoA isomerase). [Source:Uniprot/SWISSPROT;Acc:P23965]		4.2978		0.488052			0006629:lipid metabolism	0003824:catalytic activity	0005739:mitochondrion
-	-		R000579_01		-		3.52418					-	-	-
Tmem150	CB791089		R000585_01		fasting-inducible integral membrane protein TM6P1 [Source:RefSeq_peptide;Acc:NP_620807]		13.3242					-	-	-
Pxmp3	D30617		R000586_01		Peroxisome assembly factor 1 (PAF-1) (Peroxin-2) (Peroxisomal membrane protein 3). [Source:Uniprot/SWISSPROT;Acc:P24392]	0.401776	2.12962					-	-	0042579:microbody
-	-		R000588_01		-		0.129223					-	-	-
S100a10	CB717987		R000589_01		- | Calpactin I light chain (S100 calcium-binding protein A10) (p10 protein) (p11) (Cellular ligand of annexin II) (Nerve growth factor- induced protein 42C). [Source:Uniprot/SWISSPROT;Acc:P05943]		0.172237					- | GO:0001558:regulation of cell growth; GO:0045595:regulation of cell differentiation	- | GO:0005509:calcium ion binding	- | -
Slc25a4	BG670788		R000591_01		ADP/ATP translocase 1 (Adenine nucleotide translocator 1) (ANT 1) (ADP,ATP carrier protein 1) (Solute carrier family 25 member 4). [Source:Uniprot/SWISSPROT;Acc:Q05962]	2.14873	0.23569		3.08904			0046907:intracellular transport	0005488:binding	0005743:mitochondrial inner membrane
Cttn	BC061843	MMU03184;AC140268	R000592_01	M200013126	cortactin [Source:MarkerSymbol;Acc:MGI:99695]	3.0913		2.04977				-	0005488:binding	-
Tpo1	CO383761		R000593_01		developmentally regulated protein TPO1 [Source:RefSeq_peptide;Acc:NP_596886]					3.3648		-	-	0016020:membrane
	BC070938		R000595_01		Fractalkine precursor (CX3CL1) (Neurotactin) (CX3C membrane-anchored chemokine) (Small inducible cytokine D1). [Source:Uniprot/SWISSPROT;Acc:O55145]	0.207144	0.227552					0007154:cell communication	0005125:cytokine activity	0016021:integral to membrane
	BC061760		R000604_01		Rho-related GTP-binding protein RhoQ (Ras-related GTP-binding protein TC10). [Source:Uniprot/SWISSPROT;Acc:Q9JJL4]	4.12616	0.334611					0008151:cell growth and/or maintenance	0019001:guanyl nucleotide binding	-
Ywhae	CB739088		R000611_01		14-3-3 protein epsilon (14-3-3E) (Mitochondrial import stimulation factor L subunit) (MSF L). [Source:Uniprot/SWISSPROT;Acc:P62260]					2.5689		0007154:cell communication	0005488:binding	-
-	-		R000612_01		-					2.04041		-	-	-
Pla2g1b	CF249538		R000621_01		Phospholipase A2 precursor (EC 3.1.1.4) (Phosphatidylcholine 2- acylhydrolase) (Group IB phospholipase A2). [Source:Uniprot/SWISSPROT;Acc:P04055]	0.454112	0.120709					0043170:macromolecule metabolism	0046872:metal ion binding	-
Hspbp1	BC072541		R000623_01		Hsp70-binding protein 1 (HspBP1) (Heat shock protein-binding protein 1) (Hsp70-interacting protein 1). [Source:Uniprot/SWISSPROT;Acc:Q6IMX7]	0.264185						-	-	-
Sdcbp	AJ292243		R000625_01		Syntenin-1 (Syndecan binding protein 1). [Source:Uniprot/SWISSPROT;Acc:Q9JI92]	4.46903	0.365992					0016043:cell organization and biogenesis	0045545:syndecan binding	0005912:adherens junction
Copb1	NM_080781		R000628_01		Coatomer beta subunit (Beta-coat protein) (Beta-COP). [Source:Uniprot/SWISSPROT;Acc:P23514]	2.06214						0015031:protein transport	0005215:transporter activity	0016020:membrane
	AF109674		R000632_01		late gestation lung protein 1 [Source:RefSeq_peptide;Acc:NP_612527]	0.246467	0.132199					-	-	0005576:extracellular
Frag1	U57715		R000634_01		FGF receptor activating protein 1 [Source:RefSeq_peptide;Acc:NP_446347]		0.462207					-	0004871:signal transducer activity	-
-	-		R000638_01		-	2.25204						-	-	-
Uso1	U15589		R000643_01		General vesicular transport factor p115 (Transcytosis associated protein) (TAP) (Vesicle docking protein). [Source:Uniprot/SWISSPROT;Acc:P41542]		2.19229					0015031:protein transport	0005215:transporter activity	0016020:membrane
Ccl2	BF546032		R000644_01		Small inducible cytokine A2 precursor (CCL2) (Monocyte chemotactic protein 1) (MCP-1) (Monocyte chemoattractant protein 1) (Immediate- early serum-responsive JE protein). [Source:Uniprot/SWISSPROT;Acc:P14844]		0.0346792			2.68259		0009611:response to wounding	0005125:cytokine activity	0005576:extracellular
Crot	BC074004		R000647_01		Peroxisomal carnitine O-octanoyltransferase (EC 2.3.1.137) (COT). [Source:Uniprot/SWISSPROT;Acc:P11466]		4.47509			3.33422		0008151:cell growth and/or maintenance	0016415:octanoyltransferase activity	0042579:microbody
	BC091166		R000649_01		Zinc-alpha-2-glycoprotein precursor (Zn-alpha-2-glycoprotein) (Zn- alpha-2-GP). [Source:Uniprot/SWISSPROT;Acc:Q63678]		38.3475					0043170:macromolecule metabolism	0008565:protein transporter activity	0016020:membrane
Atp1b3	BC061719		R000651_01		Sodium/potassium-transporting ATPase beta-3 chain (Sodium/potassium- dependent ATPase beta-3 subunit) (ATPB-3). [Source:Uniprot/SWISSPROT;Acc:Q63377]		0.337529					0006814:sodium ion transport	0005386:carrier activity	0016020:membrane
	BF556883		R000654_01		Cytochrome c oxidase polypeptide VIa-heart, mitochondrial precursor (EC 1.9.3.1) (COXVIAH) (Fragment). [Source:Uniprot/SWISSPROT;Acc:P10817]	0.373902	0.174533					0008152:metabolism	0005386:carrier activity	0005740:mitochondrial membrane
	DW301420		R000658_01		Fibrinogen alpha chain precursor [Contains: Fibrinopeptide A]. [Source:Uniprot/SWISSPROT;Acc:P06399]		38.9481					0050874:organismal physiological process	-	-
-	K02422		R000659_01		cytochrome P450, family 1, subfamily a, polypeptide 2 [Source:MarkerSymbol;Acc:MGI:88589] [from mouse gene ENSMUSG00000032310]		45.7655			2.43232		-	-	-
Ctsk	NM_031560		R000660_01		Cathepsin K precursor (EC 3.4.22.38). [Source:Uniprot/SWISSPROT;Acc:O35186]		0.479807					0019538:protein metabolism	0004175:endopeptidase activity	-
Cyp4a1	BC089761		R000664_01		Cytochrome P450 4A10 (EC 1.14.15.3) (CYPIVA10) (Lauric acid omega- hydroxylase) (P450-LA-omega 1) (P452). [Source:Uniprot/SWISSPROT;Acc:P08516]		62.7596			2.14429		0008152:metabolism	0016705:oxidoreductase activity, acting on paired donors, with incorporation or reduction of molecular oxygen	0042598:vesicular fraction
Cyp4f1	NM_019623		R000665_01		Cytochrome P450 4F1 (EC 1.14.14.1) (CYPIVF1) (P450-A3). [Source:Uniprot/SWISSPROT;Acc:P33274]		34.9366			2.18298		0008152:metabolism	0005488:binding	0042598:vesicular fraction
	DY310619		R000668_01		Neuronatin. [Source:Uniprot/SWISSPROT;Acc:Q62649]		0.193808					0007275:development	-	-
	NM_031684		R000676_01		Equilibrative nucleoside transporter 1 (Equilibrative nitrobenzylmercaptopurine riboside-sensitive nucleoside transporter) (Equilibrative NBMPR-sensitive nucleoside transporter) (Nucleoside transporter, es-type) (Solute carrier family 29 member 1). [Source:Uniprot/SWISSPROT;Acc:O54698]	0.362938	0.286642					0008151:cell growth and/or maintenance	0005215:transporter activity	0016020:membrane
Grn	X62322	X62321;MUSAG;MUSAP;BC129850;BC129849;BC049943;BC037047;AL596258	R000678_01	M200000636	granulin [Source:MarkerSymbol;Acc:MGI:95832]		0.470882				2.04527	0043170:macromolecule metabolism	0046872:metal ion binding	-
Map2k1	CA338689		R000684_01		Dual specificity mitogen-activated protein kinase kinase 1 (EC 2.7.1.-) (MAP kinase kinase 1) (MAPKK 1) (ERK activator kinase 1) (MAPK/ERK kinase 1) (MEK1). [Source:Uniprot/SWISSPROT;Acc:Q01986]	3.22912						0043170:macromolecule metabolism	0005488:binding	-
Tsc2	U24150		R000688_01		Tuberin (Tuberous sclerosis 2 homolog protein). [Source:Uniprot/SWISSPROT;Acc:P49816]	0.438418						0008283:cell proliferation	0030695:GTPase regulator activity	-
Ahcy	DW383344		R000690_01		Adenosylhomocysteinase (EC 3.3.1.1) (S-adenosyl-L-homocysteine hydrolase) (AdoHcyase). [Source:Uniprot/SWISSPROT;Acc:P10760]		65.6963					0008152:metabolism	0003824:catalytic activity	-
Pdia3	DY309815		R000694_01		Protein disulfide-isomerase A3 precursor (EC 5.3.4.1) (Disulfide isomerase ER-60) (ERp60) (58 kDa microsomal protein) (p58) (ERp57) (HIP-70) (Q-2). [Source:Uniprot/SWISSPROT;Acc:P11598]	2.30452						0008152:metabolism	0003824:catalytic activity	0005783:endoplasmic reticulum
Sh3gl3	AB008159		R000695_01		SH3-containing GRB2-like protein 3 (SH3 domain protein 2C) (SH3p13) (Fragment). [Source:Uniprot/SWISSPROT;Acc:O35180]		13.6055			3.77417		0008151:cell growth and/or maintenance	-	-
Psmb1	CB790731		R000711_01		Proteasome subunit beta type 1 (EC 3.4.25.1) (Proteasome component C5) (Macropain subunit C5) (Multicatalytic endopeptidase complex subunit C5) (Proteasome gamma chain). [Source:Uniprot/SWISSPROT;Acc:P18421]	2.59857						0019538:protein metabolism	0003824:catalytic activity	0005839:proteasome core complex (sensu Eukarya)
Acot7	D88891		R000713_01		Cytosolic acyl coenzyme A thioester hydrolase (EC 3.1.2.2) (Long chain acyl-CoA thioester hydrolase) (CTE-II) (CTE-IIa) (Brain acyl-CoA hydrolase) (ACT) (CTE-IIb) (LACH1) (MTE-II) (ACH1) (Acyl-CoA thioesterase 7). [Source:Uniprot/SWISSPROT;Acc:Q64559]	0.310708			0.486867	0.340312		-	0016790:thiolester hydrolase activity	-
	-		R000714_01		-		0.256835					-	-	-
Gstm7	BC059130		R000716_01		Glutathione S-transferase Yb-3 (EC 2.5.1.18) (Chain 4) (GST Yb3) (GST class-mu 3). [Source:Uniprot/SWISSPROT;Acc:P08009]		7.28505					0008152:metabolism	0003824:catalytic activity	-
Akr7a3	BC078872		R000718_01		Aflatoxin B1 aldehyde reductase member 1 (EC 1.-.-.-) (AFB1-AR) (rAFAR1). [Source:Uniprot/SWISSPROT;Acc:P38918]		11.3947					0009636:response to toxin	0003824:catalytic activity	-
Ela1	V01234		R000719_01		Elastase-1 precursor (EC 3.4.21.36). [Source:Uniprot/SWISSPROT;Acc:P00773]		0.404595					0019538:protein metabolism	0042708:elastase activity	-
	BF558761		R000721_01		Microsomal dipeptidase precursor (EC 3.4.13.19) (MDP) (Dehydropeptidase-I) (Renal dipeptidase) (RDP). [Source:Uniprot/SWISSPROT;Acc:P31430]		0.283031					0019538:protein metabolism	0016806:dipeptidyl-peptidase and tripeptidyl-peptidase activity	0042598:vesicular fraction
	BG668775		R000722_01		Superoxide dismutase [Cu-Zn] (EC 1.15.1.1). [Source:Uniprot/SWISSPROT;Acc:P07632]		2.94944					0008152:metabolism	0005488:binding	-
Slc16a1	AW920001		R000727_01		Monocarboxylate transporter 1 (MCT 1). [Source:Uniprot/SWISSPROT;Acc:P53987]		4.0903					0006811:ion transport	0015075:ion transporter activity	0016021:integral to membrane
Tspan8	AW916535		R000728_01		transmembrane 4 superfamily member 3 [Source:RefSeq_peptide;Acc:NP_598210]		0.10491					-	-	0016021:integral to membrane
Gtf2b	BC085345		R000731_01		Transcription initiation factor IIB (General transcription factor TFIIB) (RNA polymerase II alpha initiation factor). [Source:Uniprot/SWISSPROT;Acc:P62916]	10.3732				3.00125		0006352:transcription initiation	0030528:transcription regulator activity	0005654:nucleoplasm
Aldh1a1	AF001898		R000733_01		Retinal dehydrogenase 1 (EC 1.2.1.36) (RalDH1) (RALDH 1) (Aldehyde dehydrogenase family 1 member A1) (Aldehyde dehydrogenase, cytosolic) (ALHDII) (ALDH-E1). [Source:Uniprot/SWISSPROT;Acc:P51647]		0.42444					0008152:metabolism	0003824:catalytic activity	-
	DV724020		R000734_01		Reticulocalbin-2 precursor (Calcium-binding protein ERC-55) (Taipoxin- associated calcium-binding protein 49) (TCBP-49). [Source:Uniprot/SWISSPROT;Acc:Q62703]		0.349629					-	0046872:metal ion binding	-
Ech1	BC060565		R000737_01		Delta3,5-delta2,4-dienoyl-CoA isomerase, mitochondrial precursor (EC 5.3.3.-). [Source:Uniprot/SWISSPROT;Acc:Q62651]	0.422532	2.42328		0.357521			0006629:lipid metabolism	0003824:catalytic activity	0042579:microbody
Scg5	DV717238		R000747_01		Neuroendocrine protein 7B2 precursor (Secretogranin V) [Contains: N- terminal peptide; C-terminal peptide]. [Source:Uniprot/SWISSPROT;Acc:P27682]					0.489273		0007154:cell communication	-	0030141:secretory granule
Acadm	DV723803		R000763_01		Acyl-CoA dehydrogenase, medium-chain specific, mitochondrial precursor (EC 1.3.99.3) (MCAD). [Source:Uniprot/SWISSPROT;Acc:P08503]		4.46513					0006629:lipid metabolism	0003824:catalytic activity	0005739:mitochondrion
Tst	CO404031		R000773_01		Thiosulfate sulfurtransferase (EC 2.8.1.1) (Rhodanese). [Source:Uniprot/SWISSPROT;Acc:P24329]	0.410353			0.501255			-	-	-
Ppp1cb	CR755438		R000788_01		Serine/threonine protein phosphatase PP1-beta catalytic subunit (EC 3.1.3.16) (PP-1B). [Source:Uniprot/SWISSPROT;Acc:P62142]	5.31868				2.05451		0043170:macromolecule metabolism	0046872:metal ion binding	-
Anxa3	BC081856		R000791_01		Annexin A3 (Annexin III) (Lipocortin III) (Placental anticoagulant protein III) (PAP-III) (35-alpha calcimedin). [Source:Uniprot/SWISSPROT;Acc:P14669]	2.08655	0.102762					-	0030234:enzyme regulator activity	-
Fxyd2	X70062		R000799_01		Sodium/potassium-transporting ATPase gamma chain (Sodium pump gamma chain) (Na+/K+ ATPase gamma subunit) (FXYD domain-containing ion transport regulator 2). [Source:Uniprot/SWISSPROT;Acc:Q04679]		0.49104					0008151:cell growth and/or maintenance	0005215:transporter activity	0016020:membrane
C1qb	X71127		R000800_01		Complement C1q subcomponent subunit B precursor. [Source:Uniprot/SWISSPROT;Acc:P31721]				2.28114			0016064:humoral defense mechanism (sensu Vertebrata)	-	0005737:cytoplasm
Emp3	BC088131		R000806_01		Epithelial membrane protein 3 (EMP-3). [Source:Uniprot/SWISSPROT;Acc:Q9QYW5]	0.447514	0.206191					0050794:regulation of cellular process	-	0016021:integral to membrane
Pf4	AW915663		R000807_01		Platelet factor 4 precursor (PF-4) (CXCL4). [Source:Uniprot/SWISSPROT;Acc:P06765]		0.202559			0.287594		0030219:megakaryocyte differentiation	0001871:pattern binding	0005576:extracellular
Igfbp2	J04486		R000808_01		Insulin-like growth factor binding protein 2 precursor (IGFBP-2) (IBP- 2) (IGF-binding protein 2) (BRL-BP). [Source:Uniprot/SWISSPROT;Acc:P12843]	0.339719	7.55778					0050793:regulation of development	0005488:binding	0005576:extracellular
Echs1	NM_078623		R000813_01		Enoyl-CoA hydratase, mitochondrial precursor (EC 4.2.1.17) (Short chain enoyl-CoA hydratase) (SCEH) (Enoyl-CoA hydratase 1). [Source:Uniprot/SWISSPROT;Acc:P14604]	0.499955	4.60499					0006629:lipid metabolism	0003824:catalytic activity	0005739:mitochondrion
Rpn2Rpn2Rpn2Rpn2Rpn2Rpn2Rpn2Rpn2Rpn2Rpn2Rpn2Rpn2	H33764		R000814_01		Dolichyl-diphosphooligosaccharide--protein glycosyltransferase 63 kDa subunit precursor (EC 2.4.1.119) (Ribophorin II) (RPN-II). [Source:Uniprot/SWISSPROT;Acc:P25235]	0.476554						-	0003824:catalytic activity	0016021:integral to membrane
-	-		R000816_01		-				2.79424			-	-	-
Apba3	AF029109		R000820_01		Amyloid beta A4 precursor protein-binding family A member 3 (Neuron- specific X11L2 protein) (Neuronal Munc18-1-interacting protein 3) (Mint-3) (Adapter protein X11gamma). [Source:Uniprot/SWISSPROT;Acc:O70248]		2.55495					0015031:protein transport	0005215:transporter activity	-
	BC091549		R000821_01		Cell division control protein 2 homolog (EC 2.7.1.37) (p34 protein kinase) (Cyclin-dependent kinase 1) (CDK1). [Source:Uniprot/SWISSPROT;Acc:P39951]		0.0668035					0000280:nuclear division	0005488:binding	0005622:intracellular
Fdx1	AI713867		R000823_01		Adrenodoxin, mitochondrial precursor (Adrenal ferredoxin) (Ferredoxin- 1). [Source:Uniprot/SWISSPROT;Acc:P24483]		4.80895		0.361123	4.86473		0008152:metabolism	0005215:transporter activity	0005739:mitochondrion
	X53232		R000832_01		Protein KIAA1688 homolog (Preoptic regulatory factor 2) (PORF-2) (Fragment). [Source:Uniprot/SWISSPROT;Acc:P18890]	0.331159						-	0000166:nucleotide binding	0005856:cytoskeleton
-	-		R000841_01		-	3.05504						-	-	-
	BC089793		R000842_01		OX-2 membrane glycoprotein precursor (MRC OX-2 antigen) (CD200 antigen). [Source:Uniprot/SWISSPROT;Acc:P04218]		0.244005					-	-	0016021:integral to membrane
Tcp1	D90345		R000843_01		T-complex protein 1, alpha subunit (TCP-1-alpha) (CCT-alpha). [Source:Uniprot/SWISSPROT;Acc:P28480]		2.49675					0008152:metabolism	0005488:binding	-
Gnb1	BG666571		R000844_01		Guanine nucleotide-binding protein G(I)/G(S)/G(T) beta subunit 1 (Transducin beta chain 1). [Source:Uniprot/SWISSPROT;Acc:P54311]	3.22781	0.347961					0007166:cell surface receptor linked signal transduction	0004871:signal transducer activity	0019897:extrinsic to plasma membrane
-	BC089788		R000845_01		RalA-binding protein 1 (RalBP1) (Ral interacting protein 1) (Cytocentrin) (Dinitrophenyl S-glutathione ATPase) (DNP-SG ATPase). [Source:Uniprot/SWISSPROT;Acc:Q62796]		0.301781			2.01451		-	-	-
Ripk3	AF036537		R000846_01		Receptor-interacting serine/threonine-protein kinase 3 (EC 2.7.1.37) (RIP-like protein kinase 3) (Receptor-interacting protein 3) (RIP-3) (Homocysteine respondent protein HCYP2). [Source:Uniprot/SWISSPROT;Acc:Q9Z2P5]		0.409837					0016265:death	0005488:binding	-
Rab4b	X78605		R000852_01		Ras-related protein Rab-4B. [Source:Uniprot/SWISSPROT;Acc:P51146]		0.454961					0007154:cell communication	0019001:guanyl nucleotide binding	-
Cox4i2	H35097		R000854_01		Cytochrome c oxidase subunit IV isoform 2, mitochondrial precursor (EC 1.9.3.1) (COX IV-2). [Source:Uniprot/SWISSPROT;Acc:Q91Y94]	0.435933	0.448532					0008152:metabolism	0005386:carrier activity	0005739:mitochondrion
	BC078693		R000857_01		PDZ and LIM domain protein 7 (LIM mineralization protein) (LMP) (Protein enigma). [Source:Uniprot/SWISSPROT;Acc:Q9Z1Z9]		0.333499					-	0005488:binding	-
Ccbl1	NM_001013164		R000858_01		Kynurenine--oxoglutarate transaminase I mitochondrial precursor (EC 2.6.1.7) (Kynurenine aminotransferase I) (KATI) (Glutamine-- phenylpyruvate transaminase) (EC 2.6.1.64) (Glutamine transaminase K) (GTK) (Cysteine-S-conjugate beta-lyase) (EC 4.4.1.13). [Source:Uniprot/SWISSPROT;Acc:Q08415]		10.217			0.45412		-	-	-
-	BC089798		R000868_01		complement component factor i [Source:MarkerSymbol;Acc:MGI:105937] [from mouse gene ENSMUSG00000058952]		25.3078					0019538:protein metabolism	0004871:signal transducer activity	0016020:membrane
	AF239157		R000869_01		Dexamethasone-induced Ras-related protein 1. [Source:Uniprot/SWISSPROT;Acc:Q9JKF8]		2.52119					0007154:cell communication	0005488:binding	-
	NM_053520		R000879_01		E74-like factor 1 [Source:RefSeq_peptide;Acc:NP_445972]	11.7714						0006351:transcription, DNA-dependent	0030528:transcription regulator activity	0005622:intracellular
Masp2	NM_172043		R000883_01		Mannan-binding lectin serine protease 2 precursor (EC 3.4.21.104) (Mannose-binding protein associated serine protease 2) (MASP-2) (MBL- associated serine protease 2) [Contains: Mannan-binding lectin serine protease 2 A chain; Mannan-binding lectin serine [Source:Uniprot/SWISSPROT;Acc:Q9JJS8]	5.40163	32.2515					-	-	-
	BC081708		R000884_01		peroxisomal membrane anchor protein [Source:RefSeq_peptide;Acc:NP_742060]		3.13296					-	-	0042579:microbody
Ccl5	CB606800		R000887_01		Small inducible cytokine A5 precursor (CCL5) (T-cell-specific RANTES protein) (SIS-delta). [Source:Uniprot/SWISSPROT;Acc:P50231]		0.187121					0009611:response to wounding	0005125:cytokine activity	0005576:extracellular
Atp5i	CB703046		R000891_01		ATP synthase e chain, mitochondrial (EC 3.6.3.14). [Source:Uniprot/SWISSPROT;Acc:P29419]	0.292549	2.19883					0006793:phosphorus metabolism	0005386:carrier activity	0016469:proton-transporting two-sector ATPase complex
Timm10	NM_172074		R000894_01		Mitochondrial import inner membrane translocase subunit TIM10. [Source:Uniprot/SWISSPROT;Acc:P62074]		7.27888					0050874:organismal physiological process	0008565:protein transporter activity	0005743:mitochondrial inner membrane
Aifm1	AB041723		R000896_01		Programmed cell death protein 8, mitochondrial precursor (EC 1.-.-.-) (Apoptosis-inducing factor). [Source:Uniprot/SWISSPROT;Acc:Q9JM53]		2.59061					0016265:death	0003824:catalytic activity	0005739:mitochondrion
	BG663033		R000904_01		Branched-chain-amino-acid aminotransferase, cytosolic (EC 2.6.1.42) (BCAT(c)). [Source:Uniprot/SWISSPROT;Acc:P54690]		0.0307643					0009081:branched chain family amino acid metabolism	0003824:catalytic activity	-
Slc25a1	CB788779		R000908_01		Tricarboxylate transport protein, mitochondrial precursor (Citrate transport protein) (CTP) (Tricarboxylate carrier protein). [Source:Uniprot/SWISSPROT;Acc:P32089]	0.452497						0008151:cell growth and/or maintenance	0005488:binding	0005743:mitochondrial inner membrane
Abcg1	AW143255		R000911_01		ATP-binding cassette, sub-family G (WHITE), member 1 [Source:RefSeq_peptide;Acc:NP_445954]		0.369033					0008151:cell growth and/or maintenance	0017076:purine nucleotide binding	0016020:membrane
Efna1	NM_053599		R000917_01		Ephrin-A1 precursor (EPH-related receptor tyrosine kinase ligand 1) (LERK-1) (Immediate early response protein B61). [Source:Uniprot/SWISSPROT;Acc:P97553]	4.35772	0.203319			10.9832		-	-	0016020:membrane
Akr7a2	CV888619		R000930_01		Aflatoxin B1 aldehyde reductase member 2 (EC 1.-.-.-) (rAFAR2). [Source:Uniprot/SWISSPROT;Acc:Q8CG45]		5.26616		0.447525			-	-	-
Fez2	DV723594		R000942_01		Fasciculation and elongation protein zeta 2 (Zygin-2) (Zygin II) (Zygin-related protein types I/II). [Source:Uniprot/SWISSPROT;Acc:P97578]		2.86523					-	-	-
	BF560075		R000948_01		Fibromodulin precursor (FM) (Collagen-binding 59 kDa protein) (Keratan sulfate proteoglycan fibromodulin) (KSPG fibromodulin). [Source:Uniprot/SWISSPROT;Acc:P50609]		0.105216					-	-	0005578:extracellular matrix
St13	X82021		R000950_01		Hsc70-interacting protein (Hip) (Protein ST13 homolog) (Protein FAM10A1). [Source:Uniprot/SWISSPROT;Acc:P50503]	4.40519						-	obsolete_function:obsolete_function	-
Nid67	NM_173126		R000956_01		Putative small membrane protein NID67 (NGF-induced differentiation clone 67 protein). [Source:Uniprot/SWISSPROT;Acc:Q99PE6]		0.205797					-	-	-
Apoc1	AY327505		R000962_01		Apolipoprotein C-I precursor (Apo-CI) (ApoC-I). [Source:Uniprot/SWISSPROT;Acc:P19939]		17.6835					0008152:metabolism	0005215:transporter activity	0005576:extracellular
Atp1b1	J02701		R000966_01		Sodium/potassium-transporting ATPase beta-1 chain (Sodium/potassium- dependent ATPase beta-1 subunit). [Source:Uniprot/SWISSPROT;Acc:P07340]		2.8163		2.85129	0.374949		0006814:sodium ion transport	0005386:carrier activity	0016020:membrane
Slc19a1	AY756273		R000971_01		Folate transporter 1 (Solute carrier family 19 member 1) (Reduced folate carrier 1) (RFC1) (RFC-1). [Source:Uniprot/SWISSPROT;Acc:Q62866]					0.498631		0008151:cell growth and/or maintenance	0005215:transporter activity	0016021:integral to membrane
Afp	CD372551		R000979_01		Alpha-fetoprotein precursor (Alpha-fetoglobulin) (Alpha-1- fetoprotein). [Source:Uniprot/SWISSPROT;Acc:P02773]		34.3602					0008151:cell growth and/or maintenance	0005215:transporter activity	0005615:extracellular space
Fah	DW320588		R000981_01		Fumarylacetoacetase (EC 3.7.1.2) (Fumarylacetoacetate hydrolase) (Beta-diketonase) (FAA). [Source:Uniprot/SWISSPROT;Acc:P25093]		15.9343					0006570:tyrosine metabolism	0003824:catalytic activity	-
Arl4a	BC088148		R000984_01		ADP-ribosylation factor-like protein 4A. [Source:Uniprot/SWISSPROT;Acc:P61214]	0.427299	2.11027			0.372652		-	-	-
Ptp4a1	DV719334		R000995_01		Protein tyrosine phosphatase type IVA protein 1 (EC 3.1.3.48) (Protein-tyrosine phosphatase 4a1) (Protein-tyrosine phosphatase of regenerating liver-1) (PRL-1). [Source:Uniprot/SWISSPROT;Acc:Q78EG7]	3.15011						0043170:macromolecule metabolism	0003824:catalytic activity	-
Pctp	AW915212		R001000_01		Phosphatidylcholine transfer protein (PC-TP) (StAR-related lipid transfer protein 2) (StARD2) (START domain-containing protein 2). [Source:Uniprot/SWISSPROT;Acc:P53809]		4.21819			0.306486		0008151:cell growth and/or maintenance	0005488:binding	-
Dnase2a	AF178975		R001003_01		Deoxyribonuclease II alpha precursor (EC 3.1.22.1) (DNase II alpha) (Acid DNase) (Lysosomal DNase II). [Source:Uniprot/SWISSPROT;Acc:Q9QZK8]		0.390999					0007275:development	0016894:endonuclease activity, active with either ribo- or deoxyribonucleic acids and producing 3-phosphomonoesters	0005764:lysosome
Taok2	CB757994		R001008_01		Serine/threonine-protein kinase TAO2 (EC 2.7.1.37) (Thousand and one amino acid protein 2). [Source:Uniprot/SWISSPROT;Acc:Q9JLS3]	0.101977				0.325599		0043170:macromolecule metabolism	0005488:binding	-
Cpa1	J00713		R001009_01		Carboxypeptidase A1 precursor (EC 3.4.17.1). [Source:Uniprot/SWISSPROT;Acc:P00731]		11.7886			5.88921		0019538:protein metabolism	0008237:metallopeptidase activity	-
Dnajc12	BC100072		R001010_01		DnaJ homolog subfamily C member 12 (J domain containing protein 1). [Source:Uniprot/SWISSPROT;Acc:Q925T0]					3.74652		0008152:metabolism	obsolete_function:obsolete_function	-
	CO572636		R001011_01		vitronectin [Source:RefSeq_peptide;Acc:NP_062029]		24.4548					-	-	-
	CB791077		R001013_01		Nuclear factor I-C (Fragment). [Source:Uniprot/SPTREMBL;Acc:Q9QY87]	0.190098						0006351:transcription, DNA-dependent	0030528:transcription regulator activity	0005622:intracellular
Hnf1a	J03170		R001022_01		Hepatocyte nuclear factor 1-alpha (HNF-1A) (Liver-specific transcription factor LF-B1) (LFB1). [Source:Uniprot/SWISSPROT;Acc:P15257]		23.918			0.385863		0009893:positive regulation of metabolism	0016563:transcriptional activator activity	0005622:intracellular
Hpcal1	NM_017356		R001023_01		Hippocalcin-like protein 1 (Visinin-like protein 3) (VILIP-3) (Neural visinin-like protein 3) (NVL-3) (NVP-3). [Source:Uniprot/SWISSPROT;Acc:P62749]		0.155638					0008151:cell growth and/or maintenance	0030276:clathrin binding	0030133:transport vesicle
	BC078903		R001026_01		Cyclic AMP-dependent transcription factor ATF-3 (Activating transcription factor 3) (Liver regeneration factor 1) (LRF-1). [Source:Uniprot/SWISSPROT;Acc:P29596]		0.241861					0006351:transcription, DNA-dependent	0005488:binding	0005622:intracellular
Mbl2	AY325178		R001028_01		Mannose-binding protein C precursor (MBP-C) (Mannan-binding protein) (RA-reactive factor P28A subunit) (RARF/P28A). [Source:Uniprot/SWISSPROT;Acc:P08661]		19.4283			2.0372		0007154:cell communication	0048029:monosaccharide binding	0016020:membrane
Gipr	L19660		R001035_01		Gastric inhibitory polypeptide receptor precursor (GIP-R) (Glucose- dependent insulinotropic polypeptide receptor). [Source:Uniprot/SWISSPROT;Acc:P43219]					4.12639		0007154:cell communication	0001633:secretin-like receptor activity	0016021:integral to membrane
-	-		R001039_01		-					2.14589		-	-	-
Slc18a2	L00603		R001041_01		Synaptic vesicular amine transporter (Monoamine transporter) (Vesicular amine transporter 2) (VAT2) (Solute carrier family 18 member 2). [Source:Uniprot/SWISSPROT;Acc:Q01827]					2.35293		0008151:cell growth and/or maintenance	0005215:transporter activity	0016021:integral to membrane
-	AF538924		R001054_01		Nestin. [Source:Uniprot/SPTREMBL;Acc:Q8CJ14]	0.475548	0.424505					-	0005198:structural molecule activity	0045111:intermediate filament cytoskeleton
Grin2c	U08259		R001061_01		Glutamate [NMDA] receptor subunit epsilon 3 precursor (N-methyl D- aspartate receptor subtype 2C) (NR2C) (NMDAR2C). [Source:Uniprot/SWISSPROT;Acc:Q00961]	2.37559				2.52084		0008151:cell growth and/or maintenance	0015256:monocarboxylate channel activity	0016020:membrane
Bglap	NM_013414		R001073_01		Osteocalcin precursor (Gamma-carboxyglutamic acid-containing protein) (Bone Gla-protein) (BGP). [Source:Uniprot/SWISSPROT;Acc:P04640]	0.453615						0050793:regulation of development	0046848:hydroxyapatite binding	0005576:extracellular
Atp5c1	CO564264		R001074_01		ATP synthase gamma chain, mitochondrial (EC 3.6.3.14). [Source:Uniprot/SWISSPROT;Acc:P35435]		3.29545					-	-	-
	AF159102		R001078_01		Regenerating islet-derived protein 3 gamma precursor (Reg III-gamma) (Pancreatitis-associated protein 3). [Source:Uniprot/SWISSPROT;Acc:P42854]		0.0951804					0007154:cell communication	0005488:binding	-
Neu2	D16300		R001079_01		Sialidase-2 (EC 3.2.1.18) (Cytosolic sialidase) (N-acetyl-alpha- neuraminidase 2). [Source:Uniprot/SWISSPROT;Acc:Q64627]					0.373382		0008152:metabolism	0003824:catalytic activity	-
Pgc	X04644		R001083_01		Gastricsin precursor (EC 3.4.23.3) (Pepsinogen C). [Source:Uniprot/SWISSPROT;Acc:P04073]					2.1799		0050874:organismal physiological process	0003824:catalytic activity	-
	NM_024390		R001127_01		15-hydroxyprostaglandin dehydrogenase [Source:RefSeq_peptide;Acc:NP_077366]	3.19	0.240261					0008152:metabolism	0003824:catalytic activity	-
Irs3	U93880		R001129_01		insulin receptor substrate 3 [Source:RefSeq_peptide;Acc:NP_114463]		0.370723					-	0005488:binding	-
	NM_031548		R001143_01		Amiloride-sensitive sodium channel alpha-subunit (Epithelial Na+ channel alpha subunit) (Alpha ENaC) (Nonvoltage-gated sodium channel 1 alpha subunit) (SCNEA) (Alpha NaCH). [Source:Uniprot/SWISSPROT;Acc:P37089]		0.318187					0015672:monovalent inorganic cation transport	0005261:cation channel activity	0016021:integral to membrane
Herc1	Y12259		R001144_01		PREDICTED: similar to potential ubiquitin ligase [Source:RefSeq_peptide_predicted;Acc:XP_236362]	0.238287				0.331126		-	-	-
Acp2	BC081823		R001149_01		Lysosomal acid phosphatase precursor (EC 3.1.3.2) (LAP). [Source:Uniprot/SWISSPROT;Acc:P20611]		4.75422					-	0003824:catalytic activity	0005764:lysosome
Rab13	M83678		R001151_01		Ras-related protein Rab-13. [Source:Uniprot/SWISSPROT;Acc:P35286]		0.417727					0007154:cell communication	0005215:transporter activity	-
Ager	BC084697		R001158_01		Advanced glycosylation end product-specific receptor precursor (Receptor for advanced glycosylation end products). [Source:Uniprot/SWISSPROT;Acc:Q63495]		0.0614428					-	-	0016021:integral to membrane
	J05167		R001180_01		Anion exchange protein 3 (Neuronal band 3-like protein) (Solute carrier family 4 member 3). [Source:Uniprot/SWISSPROT;Acc:P23348]	0.402304	0.424584					0008151:cell growth and/or maintenance	0005488:binding	0016021:integral to membrane
Il1b	BC091141		R001188_01		Interleukin-1 beta precursor (IL-1 beta). [Source:Uniprot/SWISSPROT;Acc:Q63264]		0.0363132					0009605:response to external stimulus	0008083:growth factor activity	0005576:extracellular
	M26744		R001191_01		Interleukin-6 precursor (IL-6). [Source:Uniprot/SWISSPROT;Acc:P20607]		0.0112374					0006950:response to stress	0005126:hematopoietin/interferon-class (D200-domain) cytokine receptor binding	0005576:extracellular
Klkb1	CB964376		R001196_01		Plasma kallikrein precursor (EC 3.4.21.34) (Plasma prekallikrein) (Kininogenin) (Fletcher factor) [Contains: Plasma kallikrein heavy chain; Plasma kallikrein light chain]. [Source:Uniprot/SWISSPROT;Acc:P14272]		34.8195		2.03618			0030193:regulation of blood coagulation	0004295:trypsin activity	0005576:extracellular
Clec4f	BC098661		R001200_01		C-type lectin domain family 4 member F (C-type lectin superfamily member 13) (C-type lectin 13) (Kupffer cell receptor). [Source:Uniprot/SWISSPROT;Acc:P10716]		40.7279		2.00196			0007154:cell communication	0005488:binding	0016021:integral to membrane
Sds	J03863		R001228_01		L-serine dehydratase/L-threonine deaminase [Includes: L-serine dehydratase (EC 4.3.1.17) (L-serine deaminase) (SDH); L-threonine dehydratase (EC 4.3.1.19) (L-threonine deaminase) (TDH)]. [Source:Uniprot/SWISSPROT;Acc:P09367]		23.3975		2.33242			0006082:organic acid metabolism	0003824:catalytic activity	-
	CR754710		R001233_01		Troponin I, fast skeletal muscle (Troponin I, fast-twitch isoform). [Source:Uniprot/SWISSPROT;Acc:P27768]				11.6858			0006793:phosphorus metabolism	0005386:carrier activity	0016469:proton-transporting two-sector ATPase complex
	M94454		R001246_01		Mitogen-activated protein kinase kinase kinase 8 (EC 2.7.1.37) (Tumor progression locus 2) (TPL-2). [Source:Uniprot/SWISSPROT;Acc:Q63562]		0.262119					0008151:cell growth and/or maintenance	0005488:binding	-
Serpina7	XM_343823		R001255_01		Thyroxine-binding globulin precursor (T4-binding globulin). [Source:Uniprot/SWISSPROT;Acc:P35577]					8.87199		-	0030234:enzyme regulator activity	-
	S67770		R001260_01		TGF-beta receptor type II precursor (EC 2.7.1.37) (TGFR-2) (TGF-beta type II receptor). [Source:Uniprot/SWISSPROT;Acc:P38438]	3.28233						0007154:cell communication	0005488:binding	0016021:integral to membrane
Tshb	CB567129		R001268_01		Thyrotropin beta chain precursor (Thyroid-stimulating hormone beta subunit) (TSH-beta) (TSH-B). [Source:Uniprot/SWISSPROT;Acc:P04652]				0.297688			-	0004871:signal transducer activity	0005576:extracellular
Ugt2b1	M13506		R001270_01		UDP-glucuronosyltransferase 2B1 precursor (EC 2.4.1.17) (UDPGT) (UDPGTr-2). [Source:Uniprot/SWISSPROT;Acc:P09875]		30.495		0.453818			0008152:metabolism	0003824:catalytic activity	0042598:vesicular fraction
-	NM_017033		R001271_01		phosphoglucomutase 2 [Source:MarkerSymbol;Acc:MGI:97565] [from mouse gene ENSMUSG00000025791]		3.7583					0008152:metabolism	0003824:catalytic activity	-
Avp	M25646	MUSVASNEU;BC051997	R001275_01	M200002300	arginine vasopressin [Source:MarkerSymbol;Acc:MGI:88121]	0.441091		2.17305				0050791:regulation of physiological process	0005184:neuropeptide hormone activity	0005576:extracellular
	NM_013057		R001278_01		Tissue factor precursor (TF) (Coagulation factor III). [Source:Uniprot/SWISSPROT;Acc:P42533]		0.107397					0050874:organismal physiological process	0004871:signal transducer activity	0016021:integral to membrane
Akap5	U67136		R001280_01		A-kinase anchor protein 5 (A-kinase anchor protein 150 kDa) (AKAP 150) (cAMP-dependent protein kinase regulatory subunit II high affinity binding protein) (P150). [Source:Uniprot/SWISSPROT;Acc:P24587]		0.106573					0008152:metabolism	0003824:catalytic activity	-
Pou2f1	U17013		R001289_01		POU domain, class 2, transcription factor 1 (Octamer-binding transcription factor 1) (Oct-1) (OTF-1) (NF-A1) (Fragment). [Source:Uniprot/SWISSPROT;Acc:P31503]	0.319386						0006351:transcription, DNA-dependent	0030528:transcription regulator activity	0005622:intracellular
	BC097313		R001296_01		Orphan nuclear receptor NR4A1 (Orphan nuclear receptor HMR) (Nerve growth factor-induced protein I-B) (NGFI-B) (NUR77). [Source:Uniprot/SWISSPROT;Acc:P22829]		0.219944					0006351:transcription, DNA-dependent	0004871:signal transducer activity	0005622:intracellular
Slc22a7	L27651		R001302_01		solute carrier family 22 member 7 [Source:RefSeq_peptide;Acc:NP_445989]		36.4366					0008151:cell growth and/or maintenance	0005215:transporter activity	0016021:integral to membrane
Fabp7	BC088132		R001307_01		Fatty acid-binding protein, brain (B-FABP) (Brain lipid-binding protein) (BLBP). [Source:Uniprot/SWISSPROT;Acc:P55051]		6.16578		5.10554			0008151:cell growth and/or maintenance	0005488:binding	-
Slc26a1	L23413		R001309_01		Sulfate anion transporter 1 (SAT-1) (Solute carrier family 26 member 1) (Canalicular sulfate transporter) (Sulfate/carbonate antiporter). [Source:Uniprot/SWISSPROT;Acc:P45380]		72.1366					0006811:ion transport	0015297:antiporter activity	0016021:integral to membrane
Akr1c14	D17310		R001313_01		3-alpha-hydroxysteroid dehydrogenase (EC 1.1.1.213) (3-alpha-HSD) (Hydroxyprostaglandin dehydrogenase). [Source:Uniprot/SWISSPROT;Acc:P23457]		41.1682					-	0016614:oxidoreductase activity, acting on CH-OH group of donors	-
Mvp	BC071174		R001319_01		Major vault protein (MVP). [Source:Uniprot/SWISSPROT;Acc:Q62667]	0.426903			2.41405			-	0046872:metal ion binding	-
Hal	BC089809		R001327_01		Histidine ammonia-lyase (EC 4.3.1.3) (Histidase). [Source:Uniprot/SWISSPROT;Acc:P21213]		19.9745					0009058:biosynthesis	0016874:ligase activity	0005737:cytoplasm
Adar	CB768875		R001342_01		Double-stranded RNA-specific adenosine deaminase (EC 3.5.4.-) (DRADA). [Source:Uniprot/SWISSPROT;Acc:P55266]		2.91656					0006396:RNA processing	0003969:RNA editase activity	0005622:intracellular
	BC110045		R001351_01		Aquaporin-5 (AQP-5). [Source:Uniprot/SWISSPROT;Acc:P47864]		0.0582968					0008151:cell growth and/or maintenance	0005215:transporter activity	0016021:integral to membrane
Pfkfb1	J04197		R001384_01		6-phosphofructo-2-kinase/fructose-2,6-biphosphatase 1 (6PF-2-K/Fru- 2,6-P2ASE liver isozyme) [Includes: 6-phosphofructo-2-kinase (EC 2.7.1.105); Fructose-2,6-bisphosphatase (EC 3.1.3.46)]. [Source:Uniprot/SWISSPROT;Acc:P07953]		32.894			0.391722		0043170:macromolecule metabolism	0005488:binding	-
B4galnt1	NM_022860		R001387_01		Beta-1,4 N-acetylgalactosaminyltransferase (EC 2.4.1.92) ((N- acetylneuraminyl)-galactosylglucosylceramide) (GM2/GD2 synthase) (GalNAc-T). [Source:Uniprot/SWISSPROT;Acc:Q10468]	0.2232	5.07027					0008152:metabolism	0003824:catalytic activity	0030173:integral to Golgi membrane
	CB788917		R001392_01		Collagen alpha-1(II) chain precursor [Contains: Chondrocalcin]. [Source:Uniprot/SWISSPROT;Acc:P05539]		0.274937					-	-	-
Ccl3	U22414		R001406_01		Small inducible cytokine A3 precursor (CCL3) (Macrophage inflammatory protein 1-alpha) (MIP-1-alpha). [Source:Uniprot/SWISSPROT;Acc:P50229]	13.2507	0.0176375		4.74633			0009611:response to wounding	0001871:pattern binding	0005576:extracellular
	BC085760		R001416_01		Angiotensin-converting enzyme, somatic isoform precursor (EC 3.4.15.1) (Dipeptidyl carboxypeptidase I) (Kininase II) [Contains: Angiotensin- converting enzyme, somatic isoform, soluble form]. [Source:Uniprot/SWISSPROT;Acc:P47820]	0.405583	0.109094					0019538:protein metabolism	0046872:metal ion binding	0016021:integral to membrane
C8b	BF544841		R001418_01		Complement component C8 beta chain (Complement component 8 beta subunit) (Fragment). [Source:Uniprot/SWISSPROT;Acc:P55314]		37.8267					0016265:death	-	0005579:membrane attack complex
	M84009		R001422_01		D(4) dopamine receptor (D(2C) dopamine receptor). [Source:Uniprot/SWISSPROT;Acc:P30729]	0.466663						0007154:cell communication	0008227:amine receptor activity	0016021:integral to membrane
Ptpn7	U28356		R001423_01		Tyrosine-protein phosphatase non-receptor type 7 (EC 3.1.3.48) (Protein-tyrosine phosphatase LC-PTP) (Hematopoietic protein-tyrosine phosphatase) (HEPTP). [Source:Uniprot/SWISSPROT;Acc:P49445]		0.485652					0043170:macromolecule metabolism	0003824:catalytic activity	-
-	-		R001432_01		-		39.7487					-	-	-
	CK480884		R001436_01		Myelin and lymphocyte protein (T-lymphocyte maturation-associated protein) (17 kDa myelin vesicular protein) (MVP17) (NS 3). [Source:Uniprot/SWISSPROT;Acc:Q64349]		0.153995					-	-	0016021:integral to membrane
Lenep	U15149		R001446_01		Lens epithelial cell protein LEP503. [Source:Uniprot/SWISSPROT;Acc:Q9WVB7]		7.63579			0.454099		0019438:aromatic compound biosynthesis	0003824:catalytic activity	-
	AF024622		R001453_01		Guanylate cyclase 2G precursor (EC 4.6.1.2) (Guanylyl cyclase receptor G) (GC-G) (Kinase-like domain containing soluble guanylyl cyclase) (ksGC). [Source:Uniprot/SWISSPROT;Acc:P55205]	0.379856						0007154:cell communication	0004888:transmembrane receptor activity	0016020:membrane
	U24441		R001461_01		Matrix metalloproteinase-9 precursor (MMP-9) (EC 3.4.24.35) (92 kDa type IV collagenase) (92 kDa gelatinase) (Gelatinase B) (GELB). [Source:Uniprot/SWISSPROT;Acc:P50282]		0.0519993					0019538:protein metabolism	0046872:metal ion binding	0005578:extracellular matrix
	AB060092		R001475_01		Macrophage inflammatory protein 2 precursor (MIP2) (CINC-3). [Source:Uniprot/SWISSPROT;Acc:P30348]		0.037823					0050874:organismal physiological process	0005125:cytokine activity	0005576:extracellular
	BC061775		R001476_01		ADM precursor [Contains: Adrenomedullin (AM); Proadrenomedullin N-20 terminal peptide (ProAM-N20) (ProAM N-terminal 20 peptide) (PAMP)]. [Source:Uniprot/SWISSPROT;Acc:P43145]	2.12993	0.377232					-	0004871:signal transducer activity	0005576:extracellular
Aanat	DQ075321		R001477_01		Serotonin N-acetyltransferase (EC 2.3.1.87) (Aralkylamine N- acetyltransferase) (AA-NAT) (Serotonin acetylase). [Source:Uniprot/SWISSPROT;Acc:Q64666]	0.304833						-	0016410:N-acyltransferase activity	-
Flt1	D28498		R001481_01		Vascular endothelial growth factor receptor 1 precursor (EC 2.7.1.112) (VEGFR-1) (Tyrosine-protein kinase receptor FLT) (FLT-1). [Source:Uniprot/SWISSPROT;Acc:P53767]		0.419728					0007154:cell communication	0005488:binding	0016021:integral to membrane
Slc1a2	NM_017215		R001482_01		Excitatory amino acid transporter 2 (Sodium-dependent glutamate/aspartate transporter 2) (GLUT-R) (GLT-1). [Source:Uniprot/SWISSPROT;Acc:P31596]		12.6687			0.236116		0006811:ion transport	0015294:solute:cation symporter activity	0016021:integral to membrane
Gadd45a	CO396252		R001492_01		Growth arrest and DNA-damage-inducible protein GADD45 alpha (DNA- damage inducible transcript 1) (DDIT1). [Source:Uniprot/SWISSPROT;Acc:P48317]	3.90034	0.466107					0008151:cell growth and/or maintenance	0005198:structural molecule activity	0005840:ribosome
	X92069		R001498_01		P2X purinoceptor 5 (ATP receptor) (P2X5) (Purinergic receptor). [Source:Uniprot/SWISSPROT;Acc:P51578]	0.424473	0.405537					0008151:cell growth and/or maintenance	0005488:binding	0016021:integral to membrane
-	-		R001505_01		-		26.6636			4.17069		-	-	-
Galnt1	BC081794		R001506_01		Polypeptide N-acetylgalactosaminyltransferase 1 (EC 2.4.1.41) (Protein-UDP acetylgalactosaminyltransferase 1) (UDP- GalNAc:polypeptide N-acetylgalactosaminyltransferase 1) (Polypeptide GalNAc transferase 1) (GalNAc-T1) (pp-GaNTase 1) [Contains: Polypeptid [Source:Uniprot/SWISSPROT;Acc:Q10473]					3.07436		0007154:cell communication	0046872:metal ion binding	0016021:integral to membrane
Mbl1	NM_012599		R001510_01		Mannose-binding protein A precursor (MBP-A) (Mannan-binding protein). [Source:Uniprot/SWISSPROT;Acc:P19999]		28.295					0007154:cell communication	0048029:monosaccharide binding	0016020:membrane
	L24374		R001517_01		Matrilysin precursor (EC 3.4.24.23) (Pump-1 protease) (Uterine metalloproteinase) (Matrix metalloproteinase-7) (MMP-7) (Matrin). [Source:Uniprot/SWISSPROT;Acc:P50280]		0.0853435					0019538:protein metabolism	0046914:transition metal ion binding	0005578:extracellular matrix
Mvd	U53706		R001521_01		Diphosphomevalonate decarboxylase (EC 4.1.1.33) (Mevalonate pyrophosphate decarboxylase) (Mevalonate (diphospho)decarboxylase). [Source:Uniprot/SWISSPROT;Acc:Q62967]					0.432223		0006793:phosphorus metabolism	0016301:kinase activity	-
	NM_133524		R001523_01		Transcription factor E2-alpha (Immunoglobulin enhancer-binding factor E12/E47) (Transcription factor 3) (TCF-3) (Transcription regulator Pan). [Source:Uniprot/SWISSPROT;Acc:P21677]	2.29787						-	-	-
-	-		R001525_01		-		27.5288					-	-	-
Orm1	J00696	M27008;CT010399;BC012725;AL683828	R001527_01	M300012021	orosomucoid 1 [Source:MarkerSymbol;Acc:MGI:97443]		11.9433	2.11911				0006950:response to stress	0005215:transporter activity	-
	NM_031538		R001536_01		T-cell surface glycoprotein CD8 alpha chain precursor (CD8 antigen 32 kDa chain) (OX-8 membrane antigen). [Source:Uniprot/SWISSPROT;Acc:P07725]		0.093675					0001775:cell activation	0005102:receptor binding	0042101:T-cell receptor complex
	X03468		R001539_01		Apolipoprotein A-II precursor (Apo-AII) (ApoA-II). [Source:Uniprot/SWISSPROT;Acc:P04638]		22.8131					0019216:regulation of lipid metabolism	0005515:protein binding	0005576:extracellular
	Z22607		R001545_01		Bone morphogenetic protein 4 precursor (BMP-4) (BMP-2B). [Source:Uniprot/SWISSPROT;Acc:Q06826]		0.193685					0007275:development	0004871:signal transducer activity	-
Cyp1a1	X17160		R001571_01		Cytochrome P450 1A1 (EC 1.14.14.1) (CYP1A1) (CYPIA1) (P450-C) (P450MT2) [Contains: Cytochrome P450MT2A; Cytochrome P450MT2B]. [Source:Uniprot/SWISSPROT;Acc:P00185]		3.12871			0.129684		0008152:metabolism	0016705:oxidoreductase activity, acting on paired donors, with incorporation or reduction of molecular oxygen	0042598:vesicular fraction
Mmp14	X91785		R001584_01		Matrix metalloproteinase-14 precursor (EC 3.4.24.80) (MMP-14) (Membrane-type matrix metalloproteinase 1) (MT-MMP 1) (MTMMP1) (Membrane-type-1 matrix metalloproteinase) (MT1-MMP) (MT1MMP) (MT- MMP). [Source:Uniprot/SWISSPROT;Acc:Q10739]	0.258795						0019538:protein metabolism	0046872:metal ion binding	0016021:integral to membrane
	NM_017003		R001590_01		Receptor tyrosine-protein kinase erbB-2 precursor (EC 2.7.1.112) (p185erbB2) (C-erbB-2) (NEU proto-oncogene) (Epidermal growth factor receptor-related protein). [Source:Uniprot/SWISSPROT;Acc:P06494]	0.47386						0043170:macromolecule metabolism	0046872:metal ion binding	-
	X56541		R001591_01		Chondroitin sulfate proteoglycan 4 precursor (Chondroitin sulfate proteoglycan NG2) (HSN tumor-specific antigen). [Source:Uniprot/SWISSPROT;Acc:Q00657]	0.134633	0.230116					-	0005488:binding	0005622:intracellular
Proc	X64336		R001608_01		Vitamin K-dependent protein C precursor (EC 3.4.21.69) (Autoprothrombin IIA) (Anticoagulant protein C) (Blood coagulation factor XIV) [Contains: Vitamin K-dependent protein C light chain; Vitamin K-dependent protein C heavy chain; Activation peptide]. [Source:Uniprot/SWISSPROT;Acc:P31394]		28.9303					0050874:organismal physiological process	0046872:metal ion binding	0005576:extracellular
C4bpa	NM_012516		R001613_01		C4b-binding protein alpha chain precursor (C4bp). [Source:Uniprot/SWISSPROT;Acc:Q63514]		5.81682		2.5844			0016064:humoral defense mechanism (sensu Vertebrata)	-	-
Hao3	X67156	BC027754;AF272947	R001618_01	M200003883	hydroxyacid oxidase (glycolate oxidase) 3 [Source:MarkerSymbol;Acc:MGI:1860477]					2.36317	0.123231	0008152:metabolism	0003824:catalytic activity	-
Gsk3b	X73653		R001625_01		Glycogen synthase kinase-3 beta (EC 2.7.1.37) (GSK-3 beta) (Factor A) (FA). [Source:Uniprot/SWISSPROT;Acc:P18266]	0.378048						0007154:cell communication	0005488:binding	-
Gjb1	NM_017251		R001637_01		Gap junction beta-1 protein (Connexin-32) (Cx32) (GAP junction 28 kDa liver protein). [Source:Uniprot/SWISSPROT;Acc:P08033]		21.7577			4.93811		0007154:cell communication	0005215:transporter activity	0005922:connexon complex
Gsta1	AF111160		R001648_01		Glutathione S-transferase alpha 3 (EC 2.5.1.18) (Glutathione S- transferase Yc-1) (GST Yc1) (GST 2-2) (GST AA) (GST A3-3). [Source:Uniprot/SWISSPROT;Acc:P04904]		4.14838					0008152:metabolism	0003824:catalytic activity	-
Hmgcr	NM_013134		R001655_01		3-hydroxy-3-methylglutaryl-coenzyme A reductase (EC 1.1.1.34) (HMG-CoA reductase). [Source:Uniprot/SWISSPROT;Acc:P51639]	3.28258	2.77374		3.7852			0043170:macromolecule metabolism	0003824:catalytic activity	0005789:endoplasmic reticulum membrane
Il4ra	AB015746		R001657_01		Interleukin-4 receptor alpha chain precursor (IL-4R-alpha). [Source:Uniprot/SWISSPROT;Acc:Q63257]		0.408315			0.404867		-	0004871:signal transducer activity	-
Pom121	Z21513		R001659_01		Nuclear envelope pore membrane protein POM 121 (Pore membrane protein of 121 kDa) (P145). [Source:Uniprot/SWISSPROT;Acc:P52591]					0.472321		0008151:cell growth and/or maintenance	-	0016021:integral to membrane
Ptprc	Y00065		R001662_01		Leukocyte common antigen variant 4 precursor (EC 3.1.3.48) (L-CA) (CD45 antigen) (T200) (Fragment). [Source:Uniprot/SWISSPROT;Acc:P04157]	3.96512	0.124847					0043170:macromolecule metabolism	0003824:catalytic activity	0016021:integral to membrane
Ptgis	NM_031557		R001677_01		Prostacyclin synthase (EC 5.3.99.4) (Prostaglandin I2 synthase). [Source:Uniprot/SWISSPROT;Acc:Q62969]		0.35851					0006118:electron transport	0016853:isomerase activity	0016021:integral to membrane
Slc6a13	M95762		R001701_01		Sodium- and chloride-dependent GABA transporter 2. [Source:Uniprot/SWISSPROT;Acc:P31646]	0.454492	14.6003					0008152:metabolism	0005342:organic acid transporter activity	0016021:integral to membrane
Hyou1	NM_138867		R001714_01		150 kDa oxygen-regulated protein precursor (Orp150) (Hypoxia up- regulated 1). [Source:Uniprot/SWISSPROT;Acc:Q63617]		2.59683			2.70674		-	0005488:binding	0005783:endoplasmic reticulum
-	-		R001724_01		-		26.1531					-	-	-
Lipe	U40001		R001735_01		Hormone-sensitive lipase (EC 3.1.1.79) (HSL). [Source:Uniprot/SWISSPROT;Acc:P15304]	0.113608	0.400749			0.396273		0008152:metabolism	0003824:catalytic activity	-
Htr5b	-		R001738_01		5-hydroxytryptamine 5B receptor (5-HT-5B) (Serotonin receptor 5B) (MR22). [Source:Uniprot/SWISSPROT;Acc:P35365]	0.471369						0007154:cell communication	0004871:signal transducer activity	0016021:integral to membrane
Thpo	BC078802		R001742_01		Thrombopoietin precursor. [Source:Uniprot/SWISSPROT;Acc:P49745]		10.4051					0008151:cell growth and/or maintenance	0005179:hormone activity	0005576:extracellular
Cxcl10	BC058444		R001746_01		Small inducible cytokine B10 precursor (CXCL10) (Interferon inducible protein 10) (Gamma-IP10) (IP-10) (MOB-1 protein). [Source:Uniprot/SWISSPROT;Acc:P48973]		0.0459478			7.39859		0050874:organismal physiological process	0005125:cytokine activity	0005576:extracellular
Dpys	D63704		R001748_01		Dihydropyrimidinase (EC 3.5.2.2) (DHPase) (Hydantoinase) (DHP). [Source:Uniprot/SWISSPROT;Acc:Q63150]		30.2522			4.98154		-	0016810:hydrolase activity, acting on carbon-nitrogen (but not peptide) bonds	-
	X99470		R001755_01		Nuclear receptor 0B1 (Nuclear receptor DAX-1). [Source:Uniprot/SWISSPROT;Acc:P70503]	0.318218						0006351:transcription, DNA-dependent	0004871:signal transducer activity	0005622:intracellular
Mst1	BC089796		R001769_01		Macrophage stimulating 1 (hepatocyte growth factor-like) [Source:RefSeq_peptide;Acc:NP_077328]		7.35916					0050874:organismal physiological process	0046872:metal ion binding	-
Faah	NM_024132		R001774_01		Fatty-acid amide hydrolase (EC 3.1.-.-) (Oleamide hydrolase) (Anandamide amidohydrolase). [Source:Uniprot/SWISSPROT;Acc:P97612]		6.24381					-	0003824:catalytic activity	0016021:integral to membrane
	AB032419		R001779_01		Early growth response protein 2 (EGR-2) (Krox-20 protein). [Source:Uniprot/SWISSPROT;Acc:P51774]	8.22438						0006351:transcription, DNA-dependent	0046872:metal ion binding	0005622:intracellular
Ccl11	Y08358	MMU40672;MMU26426;BC027521;AL713839;AL645596	R001785_01	M200001889	small chemokine (C-C motif) ligand 11 [Source:MarkerSymbol;Acc:MGI:103576]		0.14345	2.89724		4.24647		0009611:response to wounding	0005125:cytokine activity	0005576:extracellular
Ltb4dh	NM_138863		R001801_01		NADP-dependent leukotriene B4 12-hydroxydehydrogenase (EC 1.3.1.74) (15-oxoprostaglandin 13-reductase) (EC 1.3.1.48) (Dithiolethione- inducible gene 1 protein) (D3T-inducible gene 1 protein) (DIG-1). [Source:Uniprot/SWISSPROT;Acc:P97584]		2.47128					-	0046872:metal ion binding	-
	AB006138		R001821_01		Galactoside 2-alpha-L-fucosyltransferase 2 (EC 2.4.1.69) (Secretor blood group alpha-2-fucosyltransferase) (GDP-L-fucose:beta-D- galactoside 2-alpha-L-fucosyltransferase 2) (Alpha(1,2)FT 2) (Fucosyltransferase 2) (Alpha 1-2 fucosyltransferase) (Alpha 1,2- [Source:Uniprot/SWISSPROT;Acc:Q10984]		2.3954					0008152:metabolism	0003824:catalytic activity	0016020:membrane
	M73486		R001831_01		Somatoliberin precursor (Growth hormone-releasing factor) (GRF) (Growth hormone-releasing hormone) (GHRH). [Source:Uniprot/SWISSPROT;Acc:P09916]				0.160219			-	0004871:signal transducer activity	0005576:extracellular
-	D38072		R001841_01		protein tyrosine phosphatase, non-receptor type 12 [Source:RefSeq_peptide;Acc:NP_476456]		0.433358			5.53157		0043170:macromolecule metabolism	0003824:catalytic activity	-
	U90447		R001854_01		Small inducible cytokine A20 precursor (CCL20) (Macrophage inflammatory protein 3 alpha) (MIP-3-alpha) (Liver and activation- regulated chemokine) (CC chemokine LARC) (Beta chemokine exodus-1) (CC chemokine ST38). [Source:Uniprot/SWISSPROT;Acc:P97884]		0.0750088					0009611:response to wounding	0005125:cytokine activity	0005576:extracellular
Cyp7a1	J05509	MUSQ;BC130261	R001866_01	M300006012	cytochrome P450, family 7, subfamily a, polypeptide 1 [Source:MarkerSymbol;Acc:MGI:106091]		103.225				0.349452	0006629:lipid metabolism	0008395:steroid hydroxylase activity	0042598:vesicular fraction
	Z22812		R001881_01		Interleukin-1 receptor type II precursor (IL-1R-2). [Source:Uniprot/SWISSPROT;Acc:P43303]		0.0569828					-	0019968:interleukin-1, Type II, blocking binding	0016021:integral to membrane
Scfd1	D79221		R001883_01		Sec1 family domain containing protein 1 (Syntaxin-binding protein 1- like 2) (Vesicle transport-related protein Ra410) (Sly1p). [Source:Uniprot/SWISSPROT;Acc:Q62991]	4.70963				2.36533		0046903:secretion	0005215:transporter activity	-
	XM_343336		R001889_01		Itgb7 protein (Fragment). [Source:Uniprot/SPTREMBL;Acc:Q4G029]		0.0803094		2.22693			0007154:cell communication	0046872:metal ion binding	0008305:integrin complex
	U97143		R001896_01		glial cell line derived neurotrophic factor family receptor alpha 2 [Source:RefSeq_peptide;Acc:NP_036882]	0.417792	0.277297					-	0004871:signal transducer activity	-
	XM_342281		R001899_01		Mucin 1 (Fragment). [Source:Uniprot/SPTREMBL;Acc:O35770]		0.089428					-	-	-
Bet1l	NM_019368		R001907_01		blocked early in transport 1 homolog (S. cerevisiae) like [Source:RefSeq_peptide;Acc:NP_062241]	2.55782						-	-	-
-	-		R001935_01		-		0.04516					-	-	-
	-		R001943_01		-		0.15336					-	-	-
Nfe2l2	BC061724		R001964_01		Nuclear factor erythroid 2 related factor 2 (NF-E2 related factor 2) (NFE2-related factor 2) (Nuclear factor, erythroid derived 2, like 2). [Source:Uniprot/SWISSPROT;Acc:O54968]	2.21679						0006351:transcription, DNA-dependent	0005488:binding	0005622:intracellular
	NM_053620		R001968_01		Serine/threonine-protein kinase MRCK beta (EC 2.7.1.37) (CDC42-binding protein kinase beta) (Myotonic dystrophy kinase-related CDC42-binding kinase beta) (Myotonic dystrophy protein kinase-like beta) (MRCK beta) (DMPK-like beta). [Source:Uniprot/SWISSPROT;Acc:Q7TT49]	2.59674						0007154:cell communication	0005488:binding	-
	Y17607		R001973_01		Potassium voltage-gated channel subfamily S member 3 (Voltage-gated potassium channel subunit Kv9.3) (Delayed-rectifier K(+) channel alpha subunit 3). [Source:Uniprot/SWISSPROT;Acc:O88759]	0.421131	0.210314					0015672:monovalent inorganic cation transport	0005488:binding	0008076:voltage-gated potassium channel complex
	AJ000485		R001985_01		Cytoplasmic linker protein 2 (Cytoplasmic linker protein 115) (CLIP- 115). [Source:Uniprot/SWISSPROT;Acc:O55156]	0.22075	0.212803					-	-	-
	M64711		R001999_01		Endothelin-1 precursor (ET-1) (Preproendothelin-1) (PPET1). [Source:Uniprot/SWISSPROT;Acc:P22388]	0.274089	0.161887					0050880:regulation of blood vessel size	-	0005576:extracellular
	-		R002014_01		-		0.0372822					-	-	-
Foxa3	L09648		R002021_01		Hepatocyte nuclear factor 3-gamma (HNF-3G) (Forkhead box protein A3). [Source:Uniprot/SWISSPROT;Acc:P32183]		12.9314					0006351:transcription, DNA-dependent	0030528:transcription regulator activity	0005622:intracellular
	AF476963		R002022_01		Haptoglobin precursor [Contains: Haptoglobin alpha chain; Haptoglobin beta chain]. [Source:Uniprot/SWISSPROT;Acc:P06866]	0.450073	34.1863					0019538:protein metabolism	0005488:binding	0005576:extracellular
Igf1r	L29232		R002026_01		Insulin-like growth factor 1 receptor precursor (EC 2.7.1.112) (Insulin-like growth factor I receptor) [Contains: Insulin-like growth factor 1 receptor alpha chain; Insulin-like growth factor 1 receptor beta chain]. [Source:Uniprot/SWISSPROT;Acc:P24062]	0.47825						0007154:cell communication	0005488:binding	0016020:membrane
Pnrc1	U61729		R002034_01		Proline-rich nuclear receptor coactivator 1 (Proline-rich protein 2). [Source:Uniprot/SWISSPROT;Acc:Q63647]	4.25442	2.28869		2.36558	2.51969		-	-	-
-	-		R002035_01		-	0.337843						-	-	-
St8sia3	U55938		R002036_01		sialyltransferase 8 C [Source:RefSeq_peptide;Acc:NP_037161]		8.04131					0006464:protein modification	0003824:catalytic activity	0016020:membrane
	Z96106		R002037_01		Potassium voltage-gated channel subfamily H member 2 (Voltage-gated potassium channel subunit Kv11.1) (Ether-a-go-go related gene potassium channel 1) (ERG1) (r-ERG) (RERG) (Ether-a-go-go related protein 1) (Eag related protein 1). [Source:Uniprot/SWISSPROT;Acc:O08962]	0.329306						0015672:monovalent inorganic cation transport	0005244:voltage-gated ion channel activity	0016021:integral to membrane
Psmc5	BC058462		R002039_01		26S protease regulatory subunit 8 (Proteasome subunit p45) (p45/SUG) (Proteasome 26S subunit ATPase 5) (Thyroid hormone receptor interacting protein 1) (TRIP1). [Source:Uniprot/SWISSPROT;Acc:P62198]	0.487364						0019538:protein metabolism	0016817:hydrolase activity, acting on acid anhydrides	0005783:endoplasmic reticulum
Rnpep	AY724503		R002043_01		Aminopeptidase B (EC 3.4.11.6) (Ap-B) (Arginyl aminopeptidase) (Arginine aminopeptidase) (Cytosol aminopeptidase IV). [Source:Uniprot/SWISSPROT;Acc:O09175]	0.356861						0006464:protein modification	0030601:aminopeptidase B activity	0016020:membrane
Rab8b	U53475		R002053_01		Ras-related protein Rab-8B. [Source:Uniprot/SWISSPROT;Acc:P70550]		0.420304					0046907:intracellular transport	0005215:transporter activity	-
Pdgfa	BC061731		R002057_01		Platelet-derived growth factor A chain precursor (PDGF A-chain) (Platelet-derived growth factor alpha polypeptide) (PDGF-1). [Source:Uniprot/SWISSPROT;Acc:P28576]		0.280321					0008151:cell growth and/or maintenance	0004871:signal transducer activity	0016020:membrane
Gtf2f2	NM_031042		R002058_01		Transcription initiation factor IIF beta subunit (EC 3.6.1.-) (ATP- dependent helicase GTF2F2) (TFIIF-beta) (Transcription initiation factor RAP30). [Source:Uniprot/SWISSPROT;Acc:Q01750]		2.47241					0006352:transcription initiation	0000166:nucleotide binding	0005674:transcription factor TFIIF complex
	U03417		R002061_01		Noelin precursor (Neuronal olfactomedin-related ER localized protein) (Olfactomedin-1) (Pancortin) (1B426B). [Source:Uniprot/SWISSPROT;Acc:Q62609]		0.114948					0007275:development	0004871:signal transducer activity	0016020:membrane
Gak	D38560		R002065_01		Cyclin G-associated kinase (EC 2.7.1.-). [Source:Uniprot/SWISSPROT;Acc:P97874]	0.280827						0008151:cell growth and/or maintenance	0005488:binding	0005783:endoplasmic reticulum
Pik4ca	D83538	AC110573;BC075629;BC049252	R002068_01	M300013320	phosphatidylinositol 4-kinase, catalytic, alpha polypeptide [Source:MarkerSymbol;Acc:MGI:2448506]	0.466864					3.19271	-	0016740:transferase activity	-
Rab12	XM_343639		R002074_01		PREDICTED: RAB12, member RAS oncogene family [Source:RefSeq_peptide_predicted;Acc:XP_343640]	16.388	0.231833					0007154:cell communication	0005215:transporter activity	-
	NM_019350		R002080_01		Synaptotagmin-5 (Synaptotagmin V) (SytV) (Synaptotagmin IX). [Source:Uniprot/SWISSPROT;Acc:P47861]		0.408034					0008151:cell growth and/or maintenance	0046872:metal ion binding	0045202:synapse
Gfer	D30735		R002085_01		Augmenter of liver regeneration. [Source:Uniprot/SWISSPROT;Acc:Q63042]		3.15505					-	-	-
Nup88	BC072524		R002088_01		Nuclear pore complex protein Nup88 (Nucleoporin Nup88) (88 kDa nuclear pore complex protein) (Nucleoporin Nup84). [Source:Uniprot/SWISSPROT;Acc:O08658]	2.02797						-	-	-
Psen2	X99267		R002090_01		Presenilin-2 (PS-2) [Contains: Presenilin-2 NTF subunit; Presenilin-2 CTF subunit]. [Source:Uniprot/SWISSPROT;Acc:O88777]	0.347255						0007154:cell communication	-	0005783:endoplasmic reticulum
Zfp354a	M96548		R002094_01		Zinc finger protein 354A (Transcription factor 17) (Renal transcription factor Kid-1) (Kidney, ischemia, and developmentally regulated protein 1). [Source:Uniprot/SWISSPROT;Acc:Q02975]		12.1377			0.397861		0007275:development	0046872:metal ion binding	0005622:intracellular
	BC099798		R002110_01		Synaptophysin (Major synaptic vesicle protein p38). [Source:Uniprot/SWISSPROT;Acc:P07825]	0.138857						0008151:cell growth and/or maintenance	0046872:metal ion binding	0045202:synapse
Psma4	BC063170		R002116_01		Proteasome subunit alpha type 4 (EC 3.4.25.1) (Proteasome component C9) (Macropain subunit C9) (Multicatalytic endopeptidase complex subunit C9) (Proteasome subunit L). [Source:Uniprot/SWISSPROT;Acc:P21670]		2.30771					0019538:protein metabolism	0003824:catalytic activity	0005839:proteasome core complex (sensu Eukarya)
Bet1	NM_019251		R002118_01		BET1 homolog (Golgi vesicular membrane trafficking protein p18) (rBET1). [Source:Uniprot/SWISSPROT;Acc:Q62896]	2.21287				2.30194		0015031:protein transport	0005215:transporter activity	0016021:integral to membrane
Ctsd	NM_134334		R002122_01		Cathepsin D precursor (EC 3.4.23.5) [Contains: Cathepsin D 12 kDa light chain; Cathepsin D 9 kDa light chain; Cathepsin D 34 kDa heavy chain; Cathepsin D 30 kDa heavy chain]. [Source:Uniprot/SWISSPROT;Acc:P24268]		0.477197					0019538:protein metabolism	0004194:pepsin A activity	0005764:lysosome
Hspa5	BC062017		R002124_01		78 kDa glucose-regulated protein precursor (GRP 78) (Immunoglobulin heavy chain binding protein) (BiP) (Steroidogenesis-activator polypeptide). [Source:Uniprot/SWISSPROT;Acc:P06761]		8.71864					-	0005488:binding	0005783:endoplasmic reticulum
Ndufv2	BC058495		R002127_01		NADH-ubiquinone oxidoreductase 24 kDa subunit, mitochondrial precursor (EC 1.6.5.3) (EC 1.6.99.3). [Source:Uniprot/SWISSPROT;Acc:P19234]	0.396926	3.83734					-	-	-
P2ry2	BC061754		R002136_01		P2Y purinoceptor 2 (P2Y2) (P2U purinoceptor 1) (P2U1) (ATP receptor) (Purinergic receptor). [Source:Uniprot/SWISSPROT;Acc:P41232]		2.36019			0.376088		0007154:cell communication	0016502:nucleotide receptor activity	0016021:integral to membrane
	L35108		R002140_01		Aquaporin-3 (AQP-3) (31.4 kDa water channel protein). [Source:Uniprot/SWISSPROT;Acc:P47862]		0.13978					0008151:cell growth and/or maintenance	0005215:transporter activity	0016021:integral to membrane
Slc4a4	AF254802		R002144_01		Electrogenic sodium bicarbonate cotransporter 1 (Sodium bicarbonate cotransporter) (Na(+)/HCO3(-) cotransporter) (Solute carrier family 4 member 4) (NBC-like protein). [Source:Uniprot/SWISSPROT;Acc:Q9JI66]		5.55973			0.40992		0008151:cell growth and/or maintenance	0015108:chloride transporter activity	0016020:membrane
Tpm4	CD372255		R002145_01		Tropomyosin alpha-4 chain (Tropomyosin-4) (TM-4). [Source:Uniprot/SWISSPROT;Acc:P09495]		0.195818			6.58138		0007275:development	0005488:binding	0005856:cytoskeleton
-	-		R002146_01		-	0.362547				0.430307		-	-	-
-	-		R002150_01		-		3.50736					-	-	-
Sdc2	NM_013082		R002154_01		Syndecan-2 precursor (Fibroglycan) (Heparan sulfate proteoglycan core protein) (HSPG) (SYND2). [Source:Uniprot/SWISSPROT;Acc:P34900]		8.0285					-	0005488:binding	0016020:membrane
Baat	D43964		R002156_01		Bile acid CoA:amino acid N-acyltransferase (EC 2.3.1.65) (BAT) (BACAT) (Glycine N-choloyltransferase) (Kan-1) (Long-chain fatty-acyl-CoA hydrolase) (EC 3.1.2.2). [Source:Uniprot/SWISSPROT;Acc:Q63276]		32.2887		2.45477			0008152:metabolism	0003824:catalytic activity	-
Anpep	M25073		R002159_01		Aminopeptidase N (EC 3.4.11.2) (rAPN) (Alanyl aminopeptidase) (Microsomal aminopeptidase) (CD13) (Aminopeptidase M) (APM) (Kidney Zn peptidase) (KZP). [Source:Uniprot/SWISSPROT;Acc:P15684]		0.315041					0019538:protein metabolism	0046872:metal ion binding	-
Aadat	BC078864		R002160_01		Kynurenine/alpha-aminoadipate aminotransferase mitochondrial precursor (KAT/AadAT) (Kynurenine--oxoglutarate transaminase II) (EC 2.6.1.7) (Kynurenine aminotransferase II) (Kynurenine--oxoglutarate aminotransferase II) (2-aminoadipate transaminase) (EC 2. [Source:Uniprot/SWISSPROT;Acc:Q64602]		136.795			2.31873		-	0047536:2-aminoadipate transaminase activity	-
Gchfr	U85512		R002163_01		GTP cyclohydrolase I feedback regulatory protein (GFRP) (p35). [Source:Uniprot/SWISSPROT;Acc:P70552]		8.23437					-	-	-
C4bpb	NM_016995		R002173_01		C4b-binding protein beta chain precursor. [Source:Uniprot/SWISSPROT;Acc:Q63515]		96.9848					0016064:humoral defense mechanism (sensu Vertebrata)	-	-
Serpina3k	NM_145097	X56786;X55147;X00946;MUSCTPN;BC019802;BC016407;BC011217	R002174_01	M300013178	serine (or cysteine) peptidase inhibitor, clade A, member 3K [Source:MarkerSymbol;Acc:MGI:98377]		86.0617	3.50839	0.450675			-	0030234:enzyme regulator activity	-
	AB010999		R002176_01		Protein-arginine deiminase type IV (EC 3.5.3.15) (Peptidylarginine deiminase IV) (PAD-R4) (Peptidylarginine deiminase type alpha). [Source:Uniprot/SWISSPROT;Acc:O88807]		0.105214					0008152:metabolism	0046872:metal ion binding	-
Eif4ebp1	U05014		R002180_01		Eukaryotic translation initiation factor 4E-binding protein 1 (4E-BP1) (eIF4E-binding protein 1) (Phosphorylated heat- and acid-stable protein regulated by insulin 1) (PHAS-I). [Source:Uniprot/SWISSPROT;Acc:Q62622]	0.345092						0006413:translational initiation	0005488:binding	-
	M29293,CD372983		R002182_01		Small nuclear ribonucleoprotein associated protein N (snRNP-N) (Sm protein N) (Sm-N) (SmN) (Sm-D). [Source:Uniprot/SWISSPROT;Acc:P63164]		0.251892					0008380:RNA splicing	0003729:mRNA binding	0005732:small nucleolar ribonucleoprotein complex
Pdlim1	BC072465		R002183_01		PDZ and LIM domain protein 1 (Elfin) (LIM domain protein CLP-36) (C- terminal LIM domain protein 1). [Source:Uniprot/SWISSPROT;Acc:P52944]				2.31906	0.436971		-	0005488:binding	0005856:cytoskeleton
Pmpca	NM_001003673		R002187_01		Mitochondrial processing peptidase alpha subunit, mitochondrial precursor (EC 3.4.24.64) (Alpha-MPP) (P-55). [Source:Uniprot/SWISSPROT;Acc:P20069]	0.315482	3.257			0.48474		0019538:protein metabolism	0008237:metallopeptidase activity	0005739:mitochondrion
Sdc1	NM_013026		R002188_01		Syndecan-1 precursor (SYND1). [Source:Uniprot/SWISSPROT;Acc:P26260]		0.395882					-	0005488:binding	0016021:integral to membrane
Adora2a	BC081727		R002190_01		Adenosine A2a receptor. [Source:Uniprot/SWISSPROT;Acc:P30543]		0.376264					0007154:cell communication	0016502:nucleotide receptor activity	0016021:integral to membrane
Nupr1	DW371003		R002191_01		Nuclear protein 1 (Protein p8) (Candidate of metastasis 1). [Source:Uniprot/SWISSPROT;Acc:O54842]		13.7915					-	-	0005622:intracellular
Slc22a1	X78855		R002194_01		solute carrier family 22 (organic cation transporter), member 1 [Source:RefSeq_peptide;Acc:NP_036829]	0.312136	16.4987			0.367303		0006811:ion transport	0015075:ion transporter activity	0016021:integral to membrane
Gzmk	L19694		R002197_01		Granzyme K precursor (EC 3.4.21.-) (NK-tryptase-2) (NK-Tryp-2). [Source:Uniprot/SWISSPROT;Acc:P49864]	4.27831	0.0960137					0019538:protein metabolism	0004295:trypsin activity	-
Ctbs	M95768		R002203_01		Di-N-acetylchitobiase precursor (EC 3.2.1.-). [Source:Uniprot/SWISSPROT;Acc:Q01460]		2.47943					0008152:metabolism	0016798:hydrolase activity, acting on glycosyl bonds	0005764:lysosome
	L35271		R002205_01		Runt-related transcription factor 1 (Core-binding factor, alpha 2 subunit) (CBF-alpha 2) (Acute myeloid leukemia 1 protein) (Oncogene AML-1) (Polyomavirus enhancer binding protein 2 alpha B subunit) (PEBP2-alpha B) (PEA2-alpha B). [Source:Uniprot/SWISSPROT;Acc:Q63046]		0.177023					0006351:transcription, DNA-dependent	0000166:nucleotide binding	0005622:intracellular
Nr1h3	BC072499		R002210_01		Oxysterols receptor LXR-alpha (Liver X receptor alpha) (Nuclear orphan receptor LXR-alpha) (RLD-1). [Source:Uniprot/SWISSPROT;Acc:Q62685]	0.310191	4.99652			0.44044		0006351:transcription, DNA-dependent	0005496:steroid binding	0005622:intracellular
	BC099749		R002211_01		Fructose-bisphosphate aldolase C (EC 4.1.2.13) (Brain-type aldolase). [Source:Uniprot/SWISSPROT;Acc:P09117]		0.486389					0006091:energy pathways	0003824:catalytic activity	-
Nqo1	J02679		R002231_01		NAD(P)H dehydrogenase [quinone] 1 (EC 1.6.5.2) (Quinone reductase 1) (NAD(P)H:quinone oxidoreductase 1) (QR1) (DT-diaphorase) (DTD) (Azoreductase) (Phylloquinone reductase) (Menadione reductase). [Source:Uniprot/SWISSPROT;Acc:P05982]				2.32799			-	-	-
	XM_342002		R002234_01		Glycogen phosphorylase, muscle form (EC 2.4.1.1) (Myophosphorylase). [Source:Uniprot/SWISSPROT;Acc:P09812]	0.252637						0005976:polysaccharide metabolism	0003824:catalytic activity	-
Plcg1	J03806		R002238_01		1-phosphatidylinositol-4,5-bisphosphate phosphodiesterase gamma 1 (EC 3.1.4.11) (Phosphoinositide phospholipase C) (PLC-gamma-1) (Phospholipase C-gamma-1) (PLC-II) (PLC-148). [Source:Uniprot/SWISSPROT;Acc:P10686]	0.348775	0.376211					0043170:macromolecule metabolism	0046872:metal ion binding	-
-	AY318957		R002244_01		Core promoter element-binding protein (Kruppel-like factor 6) (Transcription factor Zf9). [Source:Uniprot/SWISSPROT;Acc:O35819]		0.31145					-	0046872:metal ion binding	0005622:intracellular
Hadhb	BC060545		R002245_01		Trifunctional enzyme beta subunit, mitochondrial precursor (TP-beta) [Includes: 3-ketoacyl-CoA thiolase (EC 2.3.1.16) (Acetyl-CoA acyltransferase) (Beta-ketothiolase)]. [Source:Uniprot/SWISSPROT;Acc:Q60587]		2.18844					0006629:lipid metabolism	0003824:catalytic activity	0005739:mitochondrion
Jup	NM_031047		R002247_01		Junction plakoglobin. [Source:Uniprot/SWISSPROT;Acc:Q6P0K8]	0.257847	0.315535					0007165:signal transduction	0005488:binding	0005856:cytoskeleton
Dbp	J03179	MMU29762;BC084676;BC064094;BC018323;AC167242	R002261_01	M200001342	D site albumin promoter binding protein [Source:MarkerSymbol;Acc:MGI:94866]	0.472729				0.276939	2.13233	0007610:behavior	0005488:binding	0005622:intracellular
Eif4e	NM_053974		R002262_01		Eukaryotic translation initiation factor 4E (eIF4E) (eIF-4E) (mRNA cap-binding protein) (eIF-4F 25 kDa subunit). [Source:Uniprot/SWISSPROT;Acc:P63074]					2.33141		0050791:regulation of physiological process	0045182:translation regulator activity	0005737:cytoplasm
Cyp3a23/3a1_retired	X96721		R002272_01		Cytochrome P450 3A1 (EC 1.14.14.1) (CYPIIIA1) (P450-PCN1). [Source:Uniprot/SWISSPROT;Acc:P04800]		58.6747					0008152:metabolism	0016705:oxidoreductase activity, acting on paired donors, with incorporation or reduction of molecular oxygen	0042598:vesicular fraction
Pzp	M84000		R002273_01		pregnancy-zone protein [Source:RefSeq_peptide;Acc:NP_665722]		31.1415		2.03506	2.52293		-	0030234:enzyme regulator activity	-
	BC089053		R002276_01		Neutrophil gelatinase-associated lipocalin precursor (NGAL) (p25) (Alpha-2-microglobulin-related protein) (Alpha-2U globulin-related protein) (Lipocalin-2). [Source:Uniprot/SWISSPROT;Acc:P30152]	0.471333	0.0488886					0008151:cell growth and/or maintenance	0005488:binding	-
	M62891		R002277_01		Natural killer cell surface protein P1-3.2.3 (NKR-P1 3.2.3) (Antigen 3.2.3). [Source:Uniprot/SWISSPROT;Acc:P27471]		0.220947					0007154:cell communication	0005488:binding	0016021:integral to membrane
Fosl1	BC097342		R002279_01		Fos-related antigen 1 (FRA-1). [Source:Uniprot/SWISSPROT;Acc:P10158]		0.451425					0006351:transcription, DNA-dependent	0005488:binding	0005622:intracellular
	M31174		R002280_01		Thyroid hormone receptor alpha (C-erbA-alpha) (c-erbA-1). [Source:Uniprot/SWISSPROT;Acc:P63059]	0.483633	0.347275					0006351:transcription, DNA-dependent	0004887:thyroid hormone receptor activity	0005622:intracellular
	NM_024145		R002282_01		Gardner-Rasheed feline sarcoma viral (Fgr) oncogene homolog [Source:RefSeq_peptide;Acc:NP_077059]		0.121627					0007154:cell communication	0005488:binding	-
Ptpn21	U17971		R002283_01		Tyrosine-protein phosphatase non-receptor type 21 (EC 3.1.3.48) (Protein-tyrosine phosphatase 2E). [Source:Uniprot/SWISSPROT;Acc:Q62728]		6.04766			0.41038		0043170:macromolecule metabolism	0005198:structural molecule activity	0005856:cytoskeleton
	BF555660		R002286_01		Aortic preferentially expressed protein 1 (APEG-1). [Source:Uniprot/SWISSPROT;Acc:Q63638]	0.198021	0.35889					-	-	-
Ptpn1	M33962		R002289_01		Tyrosine-protein phosphatase non-receptor type 1 (EC 3.1.3.48) (Protein-tyrosine phosphatase 1B) (PTP-1B). [Source:Uniprot/SWISSPROT;Acc:P20417]		0.425371					0043170:macromolecule metabolism	0003824:catalytic activity	-
Ccl9	NM_031010	MMU49513;MMU19482;AB051897;MMU15209	R002290_01	M400000316	chemokine (C-C motif) ligand 9 [Source:MarkerSymbol;Acc:MGI:104533]		0.271332	2.318		0.227906		0006629:lipid metabolism	0003824:catalytic activity	-
	XM_579420		R002292_01		Tumor necrosis factor receptor superfamily member 8 precursor (CD30L receptor) (Lymphocyte activation antigen CD30). [Source:Uniprot/SWISSPROT;Acc:P97525]		0.239335					0007154:cell communication	0005488:binding	0016021:integral to membrane
Nup155	Z21780		R002298_01		Nuclear pore complex protein Nup155 (Nucleoporin Nup155) (155 kDa nucleoporin) (P140). [Source:Uniprot/SWISSPROT;Acc:P37199]		2.3051					0046907:intracellular transport	0005215:transporter activity	0046930:pore complex
Sord	NM_017052		R002303_01		Sorbitol dehydrogenase (EC 1.1.1.14) (L-iditol 2-dehydrogenase). [Source:Uniprot/SWISSPROT;Acc:P27867] | LRRGT00071. [Source:Uniprot/SPTREMBL;Acc:Q6TUH3]	4.23912	15.4123					GO:0007601:visual perception; GO:0006060:sorbitol metabolism | GO:0006511:ubiquitin-dependent protein catabolism	GO:0003939:L-iditol 2-dehydrogenase activity; GO:0008270:zinc ion binding; GO:0016491:oxidoreductase activity; GO:0046872:metal ion binding | GO:0008270:zinc ion binding; GO:0016491:oxidoreductase activity; GO:0003824:catalytic activity; GO:0004197:cysteine-type endopeptidase activity; GO:0004221:ubiquitin thiolesterase activity	- | -
Pla2g2a	NM_031598		R002312_01		Phospholipase A2, membrane associated precursor (EC 3.1.1.4) (Phosphatidylcholine 2-acylhydrolase) (Group IIA phospholipase A2) (GIIC sPLA2). [Source:Uniprot/SWISSPROT;Acc:P14423]		0.0398658					0043170:macromolecule metabolism	0046872:metal ion binding	0016020:membrane
	D38629		R002316_01		Adenomatous polyposis coli protein (APC protein). [Source:Uniprot/SWISSPROT;Acc:P70478]	8.51858						0008151:cell growth and/or maintenance	-	-
Zranb2	BC087012		R002322_01		Zinc finger protein 265 (Zinc finger, splicing). [Source:Uniprot/SWISSPROT;Acc:O35986]	2.19936	2.45004					-	-	0005622:intracellular
-	-		R002336_01		-		3.80562					-	-	-
Myh9	U31463		R002341_01		Myosin-9 (Myosin heavy chain, nonmuscle IIa) (Nonmuscle myosin heavy chain IIa) (NMMHC II-a) (NMMHC-IIA) (Cellular myosin heavy chain, type A) (Nonmuscle myosin heavy chain-A) (NMMHC-A). [Source:Uniprot/SWISSPROT;Acc:Q62812]		0.49031					0007154:cell communication	0005488:binding	0016459:myosin
Ptprf	XM_346748		R002342_01		protein tyrosine phosphatase, receptor type, F [Source:RefSeq_peptide;Acc:NP_062122]	0.343946	0.400807					0007154:cell communication	0005488:binding	0016021:integral to membrane
Guca2a	M95493		R002344_01		Guanylin precursor (Guanylate cyclase activator 2A). [Source:Uniprot/SWISSPROT;Acc:P28902]	0.424462						-	0030234:enzyme regulator activity	-
Cpt2	J05470		R002345_01		Carnitine O-palmitoyltransferase II, mitochondrial precursor (EC 2.3.1.21) (CPT II). [Source:Uniprot/SWISSPROT;Acc:P18886]		15.1046			0.3235		0008151:cell growth and/or maintenance	0016409:palmitoyltransferase activity	0005739:mitochondrion
	NM_012586		R002348_01		Islet amyloid polypeptide precursor (Diabetes-associated peptide) (DAP) (Amylin). [Source:Uniprot/SWISSPROT;Acc:P12969]		0.392795					-	0004871:signal transducer activity	0005576:extracellular
	BC081763		R002354_01		Latexin (Endogenous carboxypeptidase inhibitor) (ECI) (Tissue carboxypeptidase inhibitor) (TCI). [Source:Uniprot/SWISSPROT;Acc:Q64361]	3.084913175439463.04363550708688	0.110945					-	0003824:catalytic activity	-
Bhmt	AF038870		R002355_01		Betaine--homocysteine S-methyltransferase (EC 2.1.1.5). [Source:Uniprot/SWISSPROT;Acc:O09171]		36.4694			2.67857		0050791:regulation of physiological process	0047150:betaine-homocysteine S-methyltransferase activity	-
Fgb	U05675		R002360_01		Fibrinogen beta chain precursor [Contains: Fibrinopeptide B]. [Source:Uniprot/SWISSPROT;Acc:P14480]	0.388831	24.8473			2.2968		0050874:organismal physiological process	-	-
Mbc2	NM_017249		R002372_01		membrane bound C2 domain containing protein [Source:RefSeq_peptide;Acc:NP_058945]		0.323922					-	-	-
	AF167412		R002379_01		Pendrin (Sodium-independent chloride/iodide transporter) (Solute carrier family 26 member 4). [Source:Uniprot/SWISSPROT;Acc:Q9R154]		0.0536181					0006811:ion transport	0015075:ion transporter activity	0016021:integral to membrane
Il3ra	AF030243		R002383_01		interleukin 3 receptor, alpha chain [Source:RefSeq_peptide;Acc:NP_640353]		0.378172					-	0004871:signal transducer activity	-
Maged2	BC086998		R002384_01		melanoma antigen family D, 2 [Source:RefSeq_peptide;Acc:NP_536727]		0.257304					-	-	-
Hhex	D86383		R002393_01		hematopoietically expressed homeobox [Source:RefSeq_peptide;Acc:NP_077361]		4.49302					0006351:transcription, DNA-dependent	0030528:transcription regulator activity	0005622:intracellular
Csnk1a1	CF110397		R002394_01		Casein kinase I, alpha isoform (EC 2.7.1.-) (CKI-alpha) (CK1). [Source:Uniprot/SWISSPROT;Acc:P97633]	3.81452			2.08204			0007154:cell communication	0005488:binding	-
Mobkl3	BC085708		R002395_01		Preimplantation protein 3 (Mps one binder kinase activator-like 3) (Mob1 homolog 3) (Mob3) (Class II mMOB1) (Phocein). [Source:Uniprot/SWISSPROT;Acc:Q9QYW3]		2.4825			0.342618		-	-	-
Ramp1	DV720488		R002396_01		Receptor activity-modifying protein 1 precursor. [Source:Uniprot/SWISSPROT;Acc:Q9JJ74]	2.31048						0050794:regulation of cellular process	0005215:transporter activity	0016021:integral to membrane
Prkcdbp	BC101398		R002397_01		protein kinase C, delta binding protein [Source:RefSeq_peptide;Acc:NP_604444]		2.24093					-	0003824:catalytic activity	-
Hmgcl	BC061797		R002398_01		Hydroxymethylglutaryl-CoA lyase, mitochondrial precursor (EC 4.1.3.4) (HMG-CoA lyase) (HL) (3-hydroxy-3-methylglutarate-CoA lyase). [Source:Uniprot/SWISSPROT;Acc:P97519]		2.95109					-	0003824:catalytic activity	0005739:mitochondrion
Il1a	D00403		R002400_01		Interleukin-1 alpha precursor (IL-1 alpha). [Source:Uniprot/SWISSPROT;Acc:P16598]		0.228063					0009605:response to external stimulus	0008083:growth factor activity	0005576:extracellular
-	AF056034		R002404_01		nexilin [Source:MarkerSymbol;Acc:MGI:1916060] [from mouse gene ENSMUSG00000039103]		0.256857			2.01706		-	-	-
Slc23a1	AF080452		R002406_01		Solute carrier family 23 member 1 (Sodium-dependent vitamin C transporter 1) (Na(+)/L-ascorbic acid transporter 1). [Source:Uniprot/SWISSPROT;Acc:Q9WTW7]		19.0947					0015672:monovalent inorganic cation transport	0005386:carrier activity	0016021:integral to membrane
Stat1	NM_032612		R002411_01		signal transducer and activator of transcription 4 (predicted) [Source:RefSeq_peptide;Acc:NP_001012226]	4.32267				2.70355		0007154:cell communication	0004871:signal transducer activity	0005622:intracellular
	BC062070		R002426_01		Segment polarity protein dishevelled homolog DVL-1 (Dishevelled-1) (DSH homolog 1). [Source:Uniprot/SWISSPROT;Acc:Q9WVB9]		2.74279					0007275:development	0005488:binding	0005622:intracellular
	NM_031044		R002431_01		Histamine N-methyltransferase (EC 2.1.1.8) (HMT). [Source:Uniprot/SWISSPROT;Acc:Q01984]	8.35281						-	-	-
	AF002281		R002436_01		PDZ and LIM domain protein 3 (Actinin-associated LIM protein) (Alpha- actinin-2-associated LIM protein) (SK-2). [Source:Uniprot/SWISSPROT;Acc:Q66HS7]		0.143862					-	0005488:binding	-
Tm4sf4	AF205717		R002437_01		Transmembrane 4 L6 family member 4. [Source:Uniprot/SWISSPROT;Acc:Q9EQL5]		76.3951					-	-	0016021:integral to membrane
Atp6v1b2	NM_057213		R002438_01		Vacuolar ATP synthase subunit B, brain isoform (EC 3.6.3.14) (V-ATPase B2 subunit) (Vacuolar proton pump B isoform 2) (Endomembrane proton pump 58 kDa subunit). [Source:Uniprot/SWISSPROT;Acc:P62815]	5.53077						0015988:energy coupled proton transport, against electrochemical gradient	0046961:hydrogen-transporting ATPase activity, rotational mechanism	0016469:proton-transporting two-sector ATPase complex
Fxc1	AF150106		R002439_01		Mitochondrial import inner membrane translocase subunit TIM9 B (Fracture callus protein 1) (FxC1). [Source:Uniprot/SWISSPROT;Acc:Q9R1B1]		3.14462					0008152:metabolism	0008565:protein transporter activity	0005743:mitochondrial inner membrane
Mlycd	BC061845		R002440_01		Malonyl-CoA decarboxylase, mitochondrial precursor (EC 4.1.1.9) (MCD). [Source:Uniprot/SWISSPROT;Acc:Q920F5]		3.64585					0043170:macromolecule metabolism	0003824:catalytic activity	-
Podxl	BC070886		R002446_01		Podocalyxin precursor. [Source:Uniprot/SWISSPROT;Acc:Q9WTQ2]	0.470558	0.238403					-	-	0016021:integral to membrane
Ipo13	BC100658		R002449_01		Importin-13 (Imp13) (Late gestation lung 2 protein). [Source:Uniprot/SWISSPROT;Acc:Q9JM04]	0.185057				0.256097		0008152:metabolism	0005215:transporter activity	0046930:pore complex
-	AF293383		R002450_01		ATP-binding cassette sub-family F member 1 (ATP-binding cassette 50). [Source:Uniprot/SWISSPROT;Acc:Q6MG08]	0.338392	2.10663					-	-	-
	XM_343472		R002455_01		Cytokine-inducible SH2-containing protein (CIS) (CIS-1) (Suppressor of cytokine signaling) (SOCS) (Fragment). [Source:Uniprot/SWISSPROT;Acc:O70512]	2.21189	0.368595					-	-	-
Arntl	NM_024362		R002464_01		Aryl hydrocarbon receptor nuclear translocator-like protein 1 (Brain and muscle ARNT-like 1) (Tic). [Source:Uniprot/SWISSPROT;Acc:Q9EPW1]	3.3207				8.50241		0007154:cell communication	0004871:signal transducer activity	0005622:intracellular
	AF009511		R002473_01		NKG2-D type II integral membrane protein (NKG2-D-activating NK receptor) (NK cell receptor D) (Killer cell lectin-like receptor subfamily K member 1) (NKR-P2) (NK lectin-like receptor) (NKLLR). [Source:Uniprot/SWISSPROT;Acc:O70215]		0.359248					0007154:cell communication	0005488:binding	0016021:integral to membrane
	AB021971		R002481_01		solute carrier family 6 member 2 [Source:RefSeq_peptide;Acc:NP_112633]		0.128954					0008151:cell growth and/or maintenance	0005386:carrier activity	0016021:integral to membrane
Atic	NM_031014		R002496_01		5-aminoimidazole-4-carboxamide ribonucleotide formyltransferase/IMP cyclohydrolase [Source:RefSeq_peptide;Acc:NP_112276]	2.41916						0006163:purine nucleotide metabolism	0016740:transferase activity	-
	NM_031771		R002497_01		thrombomodulin [Source:RefSeq_peptide;Acc:NP_113959]	11.3511	0.144042					0050874:organismal physiological process	0030246:carbohydrate binding	0016020:membrane
-	U76714		R002501_01		Solute carrier family 40 member 1 (Ferroportin-1) (Cell adhesion regulator) (CAR1). [Source:Uniprot/SWISSPROT;Acc:Q923U9]		7.32335					0030001:metal ion transport	-	0016021:integral to membrane
Mecr	AB015724		R002503_01		Trans-2-enoyl-CoA reductase, mitochondrial precursor (EC 1.3.1.38) (Nuclear receptor binding factor 1) (NRBF-1). [Source:Uniprot/SWISSPROT;Acc:Q9Z311]		7.67697					-	0046872:metal ion binding	-
Aatf	AJ238717		R002507_01		Protein AATF (Apoptosis-antagonizing transcription factor). [Source:Uniprot/SWISSPROT;Acc:Q9QYW0]		3.21703					-	-	-
Tfpi	D10926		R002518_01		Tissue factor pathway inhibitor precursor (TFPI) (Lipoprotein- associated coagulation inhibitor) (LACI) (Extrinsic pathway inhibitor) (EPI). [Source:Uniprot/SWISSPROT;Acc:Q02445]		0.458519					0050874:organismal physiological process	0030234:enzyme regulator activity	0005576:extracellular
	NM_021836		R002520_01		Transcription factor jun-B. [Source:Uniprot/SWISSPROT;Acc:P24898]		0.2495					0006351:transcription, DNA-dependent	0030528:transcription regulator activity	0005622:intracellular
Gjb5	NM_019241		R002532_01		Gap junction beta-5 protein (Connexin-31.1) (Cx31.1). [Source:Uniprot/SWISSPROT;Acc:P28232]		4.3994			0.490038		0007154:cell communication	0005215:transporter activity	0005922:connexon complex
Crp	DW387982		R002545_01		C-reactive protein precursor. [Source:Uniprot/SWISSPROT;Acc:P48199]		100.428			5.76126		0006950:response to stress	-	-
Pfkl	BC061791		R002546_01		6-phosphofructokinase, liver type (EC 2.7.1.11) (Phosphofructokinase 1) (Phosphohexokinase) (Phosphofructo-1-kinase isozyme B) (PFK-B). [Source:Uniprot/SWISSPROT;Acc:P30835]	0.308019						0006091:energy pathways	0000166:nucleotide binding	0005945:6-phosphofructokinase complex
Ihpk1	AB049151		R002550_01		Inositol hexaphosphate kinase 1 (EC 2.7.4.21) (InsP6 kinase 1) (Inositol hexakisphosphate kinase 1). [Source:Uniprot/SWISSPROT;Acc:Q9ESM0]	0.297715				0.422316		-	0016740:transferase activity	-
Hadh	AF095449		R002564_01		Short chain 3-hydroxyacyl-CoA dehydrogenase, mitochondrial precursor (EC 1.1.1.35) (HCDH) (Medium and short chain L-3-hydroxyacyl-coenzyme A dehydrogenase). [Source:Uniprot/SWISSPROT;Acc:Q9WVK7]		3.90188					0006629:lipid metabolism	0003824:catalytic activity	0005739:mitochondrion
Wnt2b	AF204873		R002566_01		Wnt2b protein (Fragment). [Source:Uniprot/SPTREMBL;Acc:Q9QXK5]	0.316914				0.46104		-	-	-
Zdhhc2	NM_145096		R002571_01		Palmitoyltransferase ZDHHC2 (EC 2.3.1.-) (Zinc finger DHHC domain- containing protein 2) (DHHC-2). [Source:Uniprot/SWISSPROT;Acc:Q9JKR5]		0.277626					-	0005488:binding	0016021:integral to membrane
Slc15a3	AB026665		R002572_01		peptide/histidine transporter PHT2 [Source:RefSeq_peptide;Acc:NP_647557]	0.488867	0.222432					0008151:cell growth and/or maintenance	0005215:transporter activity	0016020:membrane
Nr2f2	AF003944		R002584_01		COUP transcription factor 2 (COUP-TF2) (COUP-TF II) (Apolipoprotein AI regulatory protein 1) (ARP-1) (Ovalbumin upstream promoter beta nuclear receptor) (COUPb). [Source:Uniprot/SWISSPROT;Acc:O09018]	3.38172						0006351:transcription, DNA-dependent	0004871:signal transducer activity	0005622:intracellular
Slc38a4	BC097292		R002592_01		amino acid transport system A3 [Source:RefSeq_peptide;Acc:NP_570104]		52.9279					0015849:organic acid transport	0005386:carrier activity	0016020:membrane
Tfam	BC062022		R002599_01		Transcription factor A, mitochondrial precursor (mtTFA). [Source:Uniprot/SWISSPROT;Acc:Q91ZW1]	2.41385	2.40224					0006351:transcription, DNA-dependent	0005488:binding	0005739:mitochondrion
Klf2	NM_001007684		R002602_01		Kruppel-like factor 2 (Lung kruppel-like factor). [Source:Uniprot/SWISSPROT;Acc:Q9ET58]	2.6414	0.170945					0006351:transcription, DNA-dependent	0046872:metal ion binding	0005622:intracellular
Alox5ap	NM_017260		R002604_01		Arachidonate 5-lipoxygenase-activating protein (FLAP) (MK-886-binding protein). [Source:Uniprot/SWISSPROT;Acc:P20291]	17.8625	0.0771974					0006691:leukotriene metabolism	0030234:enzyme regulator activity	0016021:integral to membrane
Timm22	XM_340856		R002608_01		TIM22 preprotein translocase (Fragment). [Source:Uniprot/SPTREMBL;Acc:Q9JKW1]					0.42205		-	-	-
Smpd2	NM_031360		R002612_01		Sphingomyelin phosphodiesterase 2 (EC 3.1.4.12) (Neutral sphingomyelinase) (nSMase) (N-SMase) (Lyso-platelet-activating factor- phospholipase C) (Lyso-PAF-PLC). [Source:Uniprot/SWISSPROT;Acc:Q9ET64]					0.410993		-	0003824:catalytic activity	0016021:integral to membrane
Msln	D87351		R002614_01		mesothelin [Source:RefSeq_peptide;Acc:NP_113846]		0.117076					-	-	-
Sc5d	NM_053642		R002620_01		sterol-C5-desaturase (fungal ERG3, delta-5-desaturase) homolog [Source:RefSeq_peptide;Acc:NP_446094]		5.39017					0008152:metabolism	0003824:catalytic activity	-
Gne	NM_053765		R002621_01		Bifunctional UDP-N-acetylglucosamine 2-epimerase/N-acetylmannosamine kinase (UDP-GlcNAc-2-epimerase/ManAc kinase) [Includes: UDP-N- acetylglucosamine 2-epimerase (EC 5.1.3.14) (Uridine diphosphate-N- acetylglucosamine-2-epimerase) (UDP-GlcNAc-2-epimerase) [Source:Uniprot/SWISSPROT;Acc:O35826]		4.04855					0016051:carbohydrate biosynthesis	0016740:transferase activity	-
Jak2	U13396		R002625_01		Tyrosine-protein kinase JAK2 (EC 2.7.1.112) (Janus kinase 2) (JAK-2). [Source:Uniprot/SWISSPROT;Acc:Q62689]	12.301	0.183897			2.31103		0007154:cell communication	0005488:binding	0005856:cytoskeleton
Thoc6	NM_024384		R002633_01		PDRP protein [Source:RefSeq_peptide;Acc:NP_077360]				0.485398			-	-	-
Pecr	AF021854		R002637_01		Peroxisomal trans-2-enoyl-CoA reductase (EC 1.3.1.38) (RLF98) (Peroxisomal 2,4-dienoyl CoA reductase px-2,4-DCR1). [Source:Uniprot/SWISSPROT;Acc:Q9WVK3]		7.88795			3.5588		0008152:metabolism	0003824:catalytic activity	0005739:mitochondrion
Anxa4	NM_024155		R002638_01		Annexin A4 (Annexin IV) (Lipocortin IV) (36 kDa zymogen granule membrane-associated protein) (ZAP36). [Source:Uniprot/SWISSPROT;Acc:P55260]	6.37716	0.138066			2.83244		-	0008289:lipid binding	-
Polg	AJ245646		R002640_01		DNA polymerase gamma subunit 1 (EC 2.7.7.7) (Mitochondrial DNA polymerase catalytic subunit) (PolG-alpha). [Source:Uniprot/SWISSPROT;Acc:Q9QYV8]					2.21219		0008151:cell growth and/or maintenance	0043167:ion binding	0005760:gamma DNA polymerase complex
Pcm1	XM_344524		R002642_01		PCM-1 (Fragment). [Source:Uniprot/SPTREMBL;Acc:O08778]	2.25644						-	0005488:binding	-
Ebp	AF071501		R002643_01		3-beta-hydroxysteroid-delta(8),delta(7)-isomerase (EC 5.3.3.5) (Cholestenol delta-isomerase) (Delta8-delta7 sterol isomerase) (D8-D7 sterol isomerase) (Emopamil-binding protein). [Source:Uniprot/SWISSPROT;Acc:Q9JJ46]		4.62453					0043170:macromolecule metabolism	0016860:intramolecular oxidoreductase activity	0016021:integral to membrane
-	XM_228122		R002646_01		–	2.89158						-	-	-
Ifngr1	BC062039		R002652_01		interferon gamma receptor 1 [Source:RefSeq_peptide;Acc:NP_446235]		0.31848					-	0005488:binding	0016020:membrane
-	-		R002655_01		-	0.360255			2.84021			-	-	-
Miox	NM_145771		R002656_01		Inositol oxygenase (EC 1.13.99.1) (Myo-inositol oxygenase) (Aldehyde reductase-like 6) (Renal-specific oxidoreductase) (Kidney-specific protein 32). [Source:Uniprot/SWISSPROT;Acc:Q9QXN4]		29.6938					0007154:cell communication	0016701:oxidoreductase activity, acting on single donors with incorporation of molecular oxygen	0016234:inclusion body
Fcna	NM_031348	CT010383;BC019180;AB222271;AB007813	R002658_01	M200002938	ficolin A [Source:MarkerSymbol;Acc:MGI:1340905]	5.01281	3.17582	2.64987				0007154:cell communication	0005488:binding	0005737:cytoplasm
Il18bp	AF154569		R002659_01		interferon gamma inducing factor binding protein [Source:RefSeq_peptide;Acc:NP_445826]		0.208984			2.63201		-	-	-
Ftcd	AF079233		R002661_01		Formimidoyltransferase-cyclodeaminase (Formiminotransferase- cyclodeaminase) (FTCD) (58 kDa microtubule-binding protein) [Includes: Glutamate formimidoyltransferase (EC 2.1.2.5) (Glutamate formiminotransferase) (Glutamate formyltransferase); Formimidoylte [Source:Uniprot/SWISSPROT;Acc:O88618]		38.9379					0006082:organic acid metabolism	0016840:carbon-nitrogen lyase activity	0005737:cytoplasm
Pomt1	BC070912		R002662_01		Protein O-mannosyl-transferase 1 (EC 2.4.1.109) (Dolichyl-phosphate- mannose--protein mannosyltransferase 1). [Source:Uniprot/SWISSPROT;Acc:Q99PR0]		2.00594					0006464:protein modification	0003824:catalytic activity	0016021:integral to membrane
Nkg7	AF082535		R002677_01		natural killer cell group 7 sequence [Source:RefSeq_peptide;Acc:NP_598224]		0.231067					-	-	0016021:integral to membrane
Ppp1r14a	AY050673		R002680_01		Protein phosphatase 1 regulatory subunit 14A (17-kDa PKC-potentiated inhibitory protein of PP1) (CPI-17). [Source:Uniprot/SWISSPROT;Acc:Q99MC0]		0.309343					-	-	-
Nip7	BC059114		R002684_01		60S ribosome subunit biogenesis protein NIP7 homolog (PEachy) (KD93). [Source:Uniprot/SWISSPROT;Acc:Q9WV50]	2.31794						-	0005488:binding	-
	XM_579528		R002692_01		Beta-1,4-galactosyltransferase 6 (EC 2.4.1.-) (Beta-1,4-GalTase 6) (Beta4Gal-T6) (b4Gal-T6) (UDP-galactose:beta-N-acetylglucosamine beta- 1,4-galactosyltransferase 6) (UDP-Gal:beta-GlcNAc beta-1,4- galactosyltransferase 6) [Includes: Lactosylceramide synt [Source:Uniprot/SWISSPROT;Acc:O88419]		0.237819					0008152:metabolism	0043169:cation binding	0016021:integral to membrane
Nucks1	NM_022799		R002696_01		Nuclear ubiquitous casein and cyclin-dependent kinases substrate. [Source:Uniprot/SWISSPROT;Acc:Q9EPJ0]	0.42552	2.26699					-	-	0005622:intracellular
	CA511259		R002714_01		Chloride intracellular channel protein 4 (Intracellular chloride ion channel protein p64H1). [Source:Uniprot/SWISSPROT;Acc:Q9Z0W7]	3.80029	0.337526					0006820:anion transport	0005244:voltage-gated ion channel activity	0016020:membrane
Tmem33	AB006135		R002715_01		Transmembrane protein 33 (DB83 protein). [Source:Uniprot/SWISSPROT;Acc:Q9Z142]		2.02416					-	-	0016021:integral to membrane
Cyr61	BC081689		R002729_01		CYR61 protein precursor (Cysteine-rich, angiogenic inducer, 61) (Insulin-like growth factor-binding protein 10). [Source:Uniprot/SWISSPROT;Acc:Q9ES72]		0.304408					0007154:cell communication	0001871:pattern binding	0005576:extracellular
Pten	AF017185		R002732_01		phosphatase and tensin homolog [Source:RefSeq_peptide;Acc:NP_113794]	3.47846						0043170:macromolecule metabolism	0003824:catalytic activity	-
Ngf	XM_227525		R002735_01		Beta-nerve growth factor precursor (Beta-NGF). [Source:Uniprot/SWISSPROT;Acc:P25427]		2.18601					-	-	-
	XM_579641		R002737_01		lamin B receptor [Source:RefSeq_peptide;Acc:NP_604448]	6.39863	0.385631					-	0005488:binding	0016020:membrane
Srm	AF337636		R002739_01		spermidine synthase [Source:RefSeq_peptide;Acc:NP_445916]		4.7767					-	0016740:transferase activity	-
B4galt1	XM_342820		R002742_01		N-acetylglucosamine galactosyltransferase (Fragment). [Source:Uniprot/SPTREMBL;Acc:Q9WVK1]	2.68288	0.429187					0008152:metabolism	0003824:catalytic activity	-
-	-		R002746_01		-		2.54629					-	-	-
Ggcx	AF065387		R002747_01		Vitamin K-dependent gamma-carboxylase (EC 6.4.-.-) (Gamma-glutamyl carboxylase) (Vitamin K gamma glutamyl carboxylase). [Source:Uniprot/SWISSPROT;Acc:O88496]	2.03838						0018214:protein amino acid carboxylation	0016874:ligase activity	-
	AF160798		R002753_01		Transient receptor potential cation channel subfamily V member 6 (TrpV6) (Epithelial calcium channel 2) (ECaC2) (Calcium transport protein 1) (CaT1). [Source:Uniprot/SWISSPROT;Acc:Q9R186]	0.496348						0050794:regulation of cellular process	0005488:binding	0016021:integral to membrane
	BF525132		R002754_01		Heat-shock protein beta-2 (HspB2). [Source:Uniprot/SWISSPROT;Acc:O35878]		0.210275					-	obsolete_function:obsolete_function	-
	NM_012561		R002756_01		Follistatin precursor (FS) (Activin-binding protein). [Source:Uniprot/SWISSPROT;Acc:P21674]		0.243627					-	-	-
	AB010960		R002760_01		Matrix metalloproteinase 23 [Source:RefSeq_peptide;Acc:NP_446058]	0.450229						0019538:protein metabolism	0046872:metal ion binding	0005578:extracellular matrix
-	-		R002762_01		-	3.11405				0.418455		-	-	-
Stip1	NM_138911		R002766_01		Stress-induced-phosphoprotein 1 (STI1) (Hsc70/Hsp90-organizing protein) (Hop). [Source:Uniprot/SWISSPROT;Acc:O35814]		2.30657					-	-	-
Vamp5	CB557252		R002767_01		Vesicle-associated membrane protein 5 (VAMP-5) (Myobrevin). [Source:Uniprot/SWISSPROT;Acc:Q9Z2J5]	0.430481						0007275:development	-	0016021:integral to membrane
St3gal5	NM_031337		R002771_01		ST3 beta-galactoside alpha-2,3-sialyltransferase 5 [Source:RefSeq_peptide;Acc:NP_112627]					0.3269		0006464:protein modification	0003824:catalytic activity	0016020:membrane
Keg1	AB019693		R002773_01		kidney expressed gene 1 [Source:RefSeq_peptide;Acc:NP_599157]		17.049					0008151:cell growth and/or maintenance	0005488:binding	0015630:microtubule cytoskeleton
Pacsin2	NM_130740		R002775_01		Protein kinase C and casein kinase substrate in neurons 2 protein (Synaptic dynamin-associated protein II) (Syndapin 2) (Syndapin-II) (SdpII). [Source:Uniprot/SWISSPROT;Acc:Q9QY17]	5.05544						0008151:cell growth and/or maintenance	-	-
	NM_031612		R002779_01		Apelin precursor (APJ endogenous ligand) [Contains: Apelin-36; Apelin- 31; Apelin-28; Apelin-13]. [Source:Uniprot/SWISSPROT;Acc:Q9R0R3]	0.499223	0.105541					-	0004871:signal transducer activity	-
	XM_341934		R002792_01		Hic-5/ARA55 protein (Fragment). [Source:Uniprot/SPTREMBL;Acc:Q99PD6]		0.18425					0006350:transcription	0004871:signal transducer activity	0005622:intracellular
Lrp3	AB009463		R002793_01		Low-density lipoprotein receptor-related protein 3 precursor (rLRp105). [Source:Uniprot/SWISSPROT;Acc:O88204]		13.7414					0008151:cell growth and/or maintenance	0004871:signal transducer activity	0005905:coated pit
Tcf4	AF149284		R002797_01		Transcription factor 4 (Immunoglobulin transcription factor 2) (ITF-2) (RITF-2) (SL3-3 enhancer factor 2) (SEF-2) (R8f DNA-binding protein). [Source:Uniprot/SWISSPROT;Acc:Q62655]		0.2555					-	0005488:binding	-
	BC099830		R002805_01		retinoic acid receptor, alpha [Source:RefSeq_peptide;Acc:NP_113716]		0.205651					0006351:transcription, DNA-dependent	0005496:steroid binding	0005622:intracellular
	AF055286		R002823_01		Organic cation transporter 3 (Solute carrier family 22 member 3). [Source:Uniprot/SWISSPROT;Acc:O88446]		0.443848					0008151:cell growth and/or maintenance	0005215:transporter activity	0016021:integral to membrane
Gda	AF026472		R002843_01		Guanine deaminase (EC 3.5.4.3) (Guanase) (Guanine aminase) (Guanine aminohydrolase) (GAH). [Source:Uniprot/SWISSPROT;Acc:Q9WTT6]					0.481055		0043170:macromolecule metabolism	0016814:hydrolase activity, acting on carbon-nitrogen (but not peptide) bonds, in cyclic amidines	-
Klf15	AB020759		R002853_01		Kruppel-like factor 15 [Source:RefSeq_peptide;Acc:NP_445988]		4.53755					-	0046872:metal ion binding	0005622:intracellular
Wipf1	NM_057192		R002854_01		Wiskott-Aldrich syndrome protein interacting protein homolog (WASP interacting protein). [Source:Uniprot/SWISSPROT;Acc:Q6IN36]		0.388872					-	-	-
Gpr116	AB019120		R002857_01		Probable G-protein coupled receptor 116 precursor (G-protein coupled hepta-helical receptor Ig-hepta). [Source:Uniprot/SWISSPROT;Acc:Q9WVT0]		0.369321			0.27994		0007154:cell communication	0004888:transmembrane receptor activity	0016021:integral to membrane
Xcl1	U23377		R002867_01		Lymphotactin precursor (XCL1) (Cytokine SCM-1) (Small inducible cytokine C1). [Source:Uniprot/SWISSPROT;Acc:P51672]					2.66919		0050874:organismal physiological process	0005125:cytokine activity	0005576:extracellular
Pias2	BC078775		R002870_01		Protein inhibitor of activated STAT2 (Protein inhibitor of activated STAT x) (Msx-interacting-zinc finger protein) (DAB2-interacting protein) (DIP) (Androgen receptor-interacting protein 3) (ARIP3). [Source:Uniprot/SWISSPROT;Acc:Q6AZ28]	2.42103						-	0046872:metal ion binding	0005622:intracellular
Suox	NM_031127		R002873_01		Sulfite oxidase, mitochondrial precursor (EC 1.8.3.1). [Source:Uniprot/SWISSPROT;Acc:Q07116]		2.09316			2.53888		0008152:metabolism	0046872:metal ion binding	0005739:mitochondrion
Lman1	U44129		R002877_01		ERGIC-53 protein precursor (ER-Golgi intermediate compartment 53 kDa protein) (Lectin, mannose-binding 1) (p58). [Source:Uniprot/SWISSPROT;Acc:Q62902]	2.36659				2.16193		0007154:cell communication	0005488:binding	0016021:integral to membrane
Pcsk1n	BF552723		R002880_01		proprotein convertase subtilisin/kexin type 1 inhibitor [Source:RefSeq_peptide;Acc:NP_062152]		0.493564					-	-	-
Timp1	DN932314		R002882_01		Metalloproteinase inhibitor 1 precursor (TIMP-1). [Source:Uniprot/SWISSPROT;Acc:P30120]		0.151115					0043170:macromolecule metabolism	0030234:enzyme regulator activity	0005578:extracellular matrix
Ccnd2	L09752		R002885_01		G1/S-specific cyclin-D2 (Vin-1 proto-oncogene). [Source:Uniprot/SWISSPROT;Acc:Q04827]		0.4251					0000910:cytokinesis	-	0005622:intracellular
Per2	AB016532		R002890_01		Period circadian protein 2 (rPER2). [Source:Uniprot/SWISSPROT;Acc:Q9Z301]		3.0115			0.221786		0007154:cell communication	0004871:signal transducer activity	-
Car2	CF111017		R002892_01		Carbonic anhydrase 2 (EC 4.2.1.1) (Carbonic anhydrase II) (Carbonate dehydratase II) (CA-II). [Source:Uniprot/SWISSPROT;Acc:P27139]		0.435578					0008152:metabolism	0046872:metal ion binding	-
Tnmd	NM_022290		R002900_01		Tenomodulin (TeM) (rTeM) (Chondromodulin-I-like protein) (ChM1L) (rChM1L) (Myodulin). [Source:Uniprot/SWISSPROT;Acc:Q9ESC2]	0.489142						-	-	0016021:integral to membrane
	M60921		R002913_01		BTG2 protein (NGF-inducible anti-proliferative protein PC3). [Source:Uniprot/SWISSPROT;Acc:P27049]		0.412277					0006351:transcription, DNA-dependent	-	-
	NM_057138		R002914_01		CASP8 and FADD-like apoptosis regulator isoform 2 [Source:RefSeq_peptide;Acc:NP_476479]		0.214891					0050794:regulation of cellular process	0005488:binding	-
Gch1	M58364		R002918_01		GTP cyclohydrolase I precursor (EC 3.5.4.16) (GTP-CH-I). [Source:Uniprot/SWISSPROT;Acc:P22288]		2.06295					0046146:tetrahydrobiopterin metabolism	0003824:catalytic activity	-
	BC061796		R002921_01		ADAM 15 precursor (EC 3.4.24.-) (A disintegrin and metalloproteinase domain 15) (Metalloproteinase-like, disintegrin-like, and cysteine- rich protein 15) (MDC-15) (Metalloprotease RGD disintegrin protein) (Metargidin) (CRII-7). [Source:Uniprot/SWISSPROT;Acc:Q9QYV0]	0.414729	0.346745					0019538:protein metabolism	0046872:metal ion binding	0016021:integral to membrane
	NM_031147		R002927_01		Cold-inducible RNA-binding protein (Glycine-rich RNA-binding protein CIRP) (A18 hnRNP). [Source:Uniprot/SWISSPROT;Acc:P60825]	2.21821						-	-	-
	NM_030868		R002930_01		NOV protein homolog precursor (NovH) (Nephroblastoma overexpressed gene protein homolog). [Source:Uniprot/SWISSPROT;Acc:Q9QZQ5]		0.116962					0050793:regulation of development	0004871:signal transducer activity	0005576:extracellular
Spa17	BF567951		R002931_01		sperm autoantigenic protein 17 [Source:RefSeq_peptide;Acc:NP_445934]	0.231437	0.45975					0007154:cell communication	0030234:enzyme regulator activity	-
Mefv	AF143410		R002932_01		Pyrin (Marenostrin). [Source:Uniprot/SWISSPROT;Acc:Q9JJ25]	0.376675	0.35006					0009605:response to external stimulus	0005515:protein binding	0015630:microtubule cytoskeleton
Kcnj8	NM_017099		R002935_01		ATP-sensitive inward rectifier potassium channel 8 (Potassium channel, inwardly rectifying subfamily J member 8) (Inwardly rectifier K(+) channel Kir6.1) (uKATP-1). [Source:Uniprot/SWISSPROT;Acc:Q63664]		2.0712					0015672:monovalent inorganic cation transport	0005249:voltage-gated potassium channel activity	0016021:integral to membrane
	XM_579339		R002937_01		Plasminogen activator inhibitor-1 precursor (PAI-1) (Endothelial plasminogen activator inhibitor) (PAI). [Source:Uniprot/SWISSPROT;Acc:P20961]	0.121442	0.073169					-	0008236:serine-type peptidase activity	-
Txn1	DW314927		R002946_01		Thioredoxin. [Source:Uniprot/SWISSPROT;Acc:P11232]		0.443921					0008152:metabolism	0005215:transporter activity	-
Fh1	BC087598		R002948_01		Fumarate hydratase, mitochondrial precursor (EC 4.2.1.2) (Fumarase). [Source:Uniprot/SWISSPROT;Acc:P14408]		12.9454					0006091:energy pathways	0016829:lyase activity	0045239:tricarboxylic acid cycle enzyme complex
Rpo1-2	AF025424		R002954_01		DNA-directed RNA polymerase I 135 kDa polypeptide (EC 2.7.7.6) (RNA polymerase I subunit 2) (RPA135) (RNA polymerase I 127 kDa subunit). [Source:Uniprot/SWISSPROT;Acc:O54888]		2.68156					0008152:metabolism	0003824:catalytic activity	-
Vamp8	CD372813		R002955_01		Vesicle-associated membrane protein 8 (VAMP-8) (Endobrevin) (EDB). [Source:Uniprot/SWISSPROT;Acc:Q9WUF4]		0.468951			0.417816		-	-	-
Dynlt1	BC059129		R002958_01		Cytoplasmic dynein light chain (T-complex testis-specific protein 1 homolog). [Source:Uniprot/SWISSPROT;Acc:Q9Z336]		0.24395					-	-	-
Amd1	BC061532		R002962_01		S-adenosylmethionine decarboxylase proenzyme (EC 4.1.1.50) (AdoMetDC) (SamDC) [Contains: S-adenosylmethionine decarboxylase alpha chain; S- adenosylmethionine decarboxylase beta chain]. [Source:Uniprot/SWISSPROT;Acc:P17708]		3.53775			0.454729		0008216:spermidine metabolism	0003824:catalytic activity	-
Prb1	L17318		R002963_01		proline-rich proteoglycan 2 [Source:RefSeq_peptide;Acc:NP_742062]	0.451215						-	-	-
Abcc6	U73038		R002968_01		Multidrug resistance-associated protein 6 (ATP-binding cassette sub- family C member 6) (MRP-like protein 1) (MLP-1). [Source:Uniprot/SWISSPROT;Acc:O88269]		27.3123					0008151:cell growth and/or maintenance	0017076:purine nucleotide binding	0016021:integral to membrane
Smad7	AF159626		R002972_01		Mothers against decapentaplegic homolog 7 (SMAD 7) (Mothers against DPP homolog 7) (Smad7). [Source:Uniprot/SWISSPROT;Acc:O88406]	3.45602						0006351:transcription, DNA-dependent	-	0005622:intracellular
Pex12	AB002111		R002974_01		Peroxisome assembly protein 12 (Peroxin-12) (Peroxisome assembly factor 3) (PAF-3). [Source:Uniprot/SWISSPROT;Acc:O88177]	0.381757	3.7516					-	-	0042579:microbody
Socs2	AF075382		R002975_01		Suppressor of cytokine signaling 2 (SOCS-2) (Cytokine-inducible SH2 protein 2). [Source:Uniprot/SWISSPROT;Acc:O88582]	3.63458	0.42302			3.64958		0030182:neuron differentiation	0005159:insulin-like growth factor receptor binding	0005737:cytoplasm
Dnase1l3	BC088122	MMU76110;BC012671;AY024355;AF047355;AC140322	R002984_01	M200002912	deoxyribonuclease 1-like 3 [Source:MarkerSymbol;Acc:MGI:1314633]		5.70182				0.376984	0016265:death	0004536:deoxyribonuclease activity	0005622:intracellular
	AF018261		R002993_01		Epsin-1 (EPS-15 interacting protein 1). [Source:Uniprot/SWISSPROT;Acc:O88339]	0.252497						0008151:cell growth and/or maintenance	0005488:binding	-
Akap1	BC081753		R002994_01		A kinase anchor protein 1, mitochondrial precursor (Protein kinase A anchoring protein 1) (PRKA1) (A-kinase anchor protein 121 kDa) (AKAP 121) (Dual specificity A-Kinase anchoring protein 1) (D-AKAP-1) (Spermatid A-kinase anchor protein 84) (S-AKAP84). [Source:Uniprot/SWISSPROT;Acc:O88884]	0.480891						-	0005488:binding	0005739:mitochondrion
Aqp9	NM_022960		R003002_01		Aquaporin-9 (AQP-9). [Source:Uniprot/SWISSPROT;Acc:P56627]		30.2689					0015849:organic acid transport	0005342:organic acid transporter activity	0016021:integral to membrane
Pdp2	NM_145091		R003005_01		[Pyruvate dehydrogenase [Lipoamide]]-phosphatase 2, mitochondrial precursor (EC 3.1.3.43) (PDP 2) (Pyruvate dehydrogenase phosphatase, catalytic subunit 2) (PDPC 2). [Source:Uniprot/SWISSPROT;Acc:O88484]	0.429654				0.393158		0043170:macromolecule metabolism	0004741:[pyruvate dehydrogenase (lipoamide)] phosphatase activity	0005941:unlocalized
Gipc1	BC070505		R003023_01		RGS19-interacting protein 1 (GAIP C-terminus-interacting GIPC) (RGS- GAIP-interacting protein) (GLUT1 C-terminal-binding protein) (GLUT1CBP). [Source:Uniprot/SWISSPROT;Acc:Q9Z254]	0.429659						-	0005488:binding	-
-	AB042888		R003051_01		Receptor activity-modifying protein 2 precursor. [Source:Uniprot/SWISSPROT;Acc:Q9JHJ1]	0.320249	0.182639			0.451827		0050794:regulation of cellular process	0005215:transporter activity	0016021:integral to membrane
Casp6	NM_031775		R003056_01		caspase 6 [Source:RefSeq_peptide;Acc:NP_113963]	0.363391				2.41591		0019538:protein metabolism	0004175:endopeptidase activity	-
Cnp	BC098066		R003057_01		2,3-cyclic-nucleotide 3-phosphodiesterase (EC 3.1.4.37) (CNP) (CNPase). [Source:Uniprot/SWISSPROT;Acc:P13233]		0.42095					0009056:catabolism	0016791:phosphoric monoester hydrolase activity	0016020:membrane
Cited2	NM_053698		R003058_01		Cbp/p300-interacting transactivator, with Glu/Asp-rich carboxy-terminal domain, 2 [Source:RefSeq_peptide;Acc:NP_446150]		0.207347		0.496285			0006350:transcription	0030528:transcription regulator activity	0005622:intracellular
-	J02752		R003066_01		Acyl-coenzyme A oxidase 1, peroxisomal (EC 1.3.3.6) (Palmitoyl-CoA oxidase) (AOX) [Contains: Acyl-CoA oxidase 1 peroxisomal, A chain; Acyl-CoA oxidase 1 peroxisomal, B chain; Acyl-CoA oxidase 1 peroxisomal, C chain]. [Source:Uniprot/SWISSPROT;Acc:P07872]		8.45991					0019395:fatty acid oxidation	0003824:catalytic activity	0042579:microbody
	AF062740		R003067_01		[Pyruvate dehydrogenase [Lipoamide]]-phosphatase 1, mitochondrial precursor (EC 3.1.3.43) (PDP 1) (Pyruvate dehydrogenase phosphatase, catalytic subunit 1) (PDPC 1) (Protein phosphatase 2C). [Source:Uniprot/SWISSPROT;Acc:O88483]		0.262043					0043170:macromolecule metabolism	0043169:cation binding	0005941:unlocalized
Rab3ip	U19181		R003073_01		RAB3A-interacting protein (Rabin-3) (SSX2-interacting protein). [Source:Uniprot/SWISSPROT;Acc:Q62739]		2.85044					-	-	-
	M12579		R003088_01		Progonadoliberin I precursor [Contains: Gonadoliberin I (Luteinizing hormone-releasing hormone I) (LH-RH I) (Gonadotropin-releasing hormone I) (GnRH-I) (Luliberin I); Prolactin release-inhibiting factor I]. [Source:Uniprot/SWISSPROT;Acc:P07490]		2.41798					0007275:development	0004871:signal transducer activity	0005576:extracellular
Afm	NM_172320		R003093_01		Afamin precursor (Alpha-albumin) (Alpha-Alb). [Source:Uniprot/SWISSPROT;Acc:P36953]		33.55					0008151:cell growth and/or maintenance	0005215:transporter activity	0005615:extracellular space
	BC081750		R003116_01		B(0,+)-type amino acid transporter 1 (B(0,+)AT) (Glycoprotein- associated amino acid transporter b0,+AT1). [Source:Uniprot/SWISSPROT;Acc:P82252]	0.474795						0015849:organic acid transport	0005386:carrier activity	0016021:integral to membrane
	BC101892		R003119_01		Claudin-7. [Source:Uniprot/SWISSPROT;Acc:Q9Z1L1]		0.12334					-	-	-
Slc7a5	AB015432		R003120_01		Large neutral amino acids transporter small subunit 1 (L-type amino acid transporter 1) (4F2 light chain) (4F2 LC) (4F2LC) (Integral membrane protein E16) (TA1 protein). [Source:Uniprot/SWISSPROT;Acc:Q63016]		0.499223					0015849:organic acid transport	0005386:carrier activity	0016021:integral to membrane
	BC060313		R003126_01		Apolipoprotein E precursor (Apo-E). [Source:Uniprot/SWISSPROT;Acc:P02650]		11.6064					0043062:extracellular structure organization and biogenesis	0004871:signal transducer activity	0005576:extracellular
Etfa	BC088412		R003128_01		Electron transfer flavoprotein alpha-subunit, mitochondrial precursor (Alpha-ETF). [Source:Uniprot/SWISSPROT;Acc:P13803]		4.07322			3.42228		0008152:metabolism	0005215:transporter activity	0005739:mitochondrion
Fabp3	CB698942		R003132_01		Fatty acid-binding protein, heart (H-FABP) (Heart-type fatty acid- binding protein). [Source:Uniprot/SWISSPROT;Acc:P07483]	0.0596992						0008151:cell growth and/or maintenance	0005488:binding	-
-	L33869		R003134_01		Ceruloplasmin precursor (EC 1.16.3.1) (Ferroxidase). [Source:Uniprot/SWISSPROT;Acc:P13635]		18.0175					0030001:metal ion transport	0046872:metal ion binding	-
Stx4a	L20821		R003148_01		Syntaxin-4. [Source:Uniprot/SWISSPROT;Acc:Q08850]	0.425625						0015031:protein transport	0005215:transporter activity	0016021:integral to membrane
Sqle	D37920		R003150_01		Squalene monooxygenase (EC 1.14.99.7) (Squalene epoxidase) (SE). [Source:Uniprot/SWISSPROT;Acc:P52020]					0.49909		0006725:aromatic compound metabolism	0016705:oxidoreductase activity, acting on paired donors, with incorporation or reduction of molecular oxygen	0016021:integral to membrane
Khk	X63658		R003157_01		Ketohexokinase (EC 2.7.1.3) (Hepatic fructokinase). [Source:Uniprot/SWISSPROT;Acc:Q02974]	0.41885	14.3977					0008152:metabolism	0016740:transferase activity	-
Prmt3	AF059530		R003159_01		Protein arginine N-methyltransferase 3 (EC 2.1.1.-) (Heterogeneous nuclear ribonucleoprotein methyltransferase-like protein 3). [Source:Uniprot/SWISSPROT;Acc:O70467]		5.15004					-	0003824:catalytic activity	0005622:intracellular
Acsl6	NM_130739		R003169_01		Long-chain-fatty-acid--CoA ligase 6 (EC 6.2.1.3) (Long-chain acyl-CoA synthetase 6) (LACS 6) (Long-chain-fatty-acid--CoA ligase, brain isozyme). [Source:Uniprot/SWISSPROT;Acc:P33124]					2.27121		0006629:lipid metabolism	0003824:catalytic activity	-
Cd74	NM_013069		R003172_01		H-2 class II histocompatibility antigen, gamma chain (MHC class II associated invariant chain) (Ia antigen-associated invariant chain) (Ii) (CD74 antigen). [Source:Uniprot/SWISSPROT;Acc:P10247]		0.07647		2.13409			0050874:organismal physiological process	obsolete_function:obsolete_function	0016021:integral to membrane
Apob	AY318958	BC038263;AC139752	R003173_01	M300002272	apolipoprotein B [Source:MarkerSymbol;Acc:MGI:88052]		73.0428			2.27206	0.403437	-	-	-
	AF134409		R003178_01		GTP-binding protein Rhes (Ras homolog enriched in striatum) (SE6C). [Source:Uniprot/SWISSPROT;Acc:P63033]		0.269366					0007154:cell communication	0005488:binding	-
Gata2	AY032734		R003189_01		Endothelial transcription factor GATA-2 (GATA-binding protein 2). [Source:Uniprot/SWISSPROT;Acc:Q924Y4]		0.249914					0006351:transcription, DNA-dependent	0030528:transcription regulator activity	0005622:intracellular
Gsr	U73174		R003190_01		Glutathione reductase (EC 1.8.1.7) (GR) (GRase) (Fragment). [Source:Uniprot/SWISSPROT;Acc:P70619]					2.82915		0006790:sulfur metabolism	0005488:binding	0005737:cytoplasm
	CB805336		R003191_01		Seminal vesicle secretory protein 2 (Seminal vesicle secretory protein II) (SVS II). [Source:Uniprot/SWISSPROT;Acc:P22006]	0.207976						0007610:behavior	-	-
	BC085359		R003194_01		Serum albumin precursor. [Source:Uniprot/SWISSPROT;Acc:P02770]	0.363293	13.9395					0008151:cell growth and/or maintenance	0005488:binding	0005615:extracellular space
Ppap2b	NM_138905		R003195_01		Lipid phosphate phosphohydrolase 3 (EC 3.1.3.4) (Phosphatidic acid phosphatase 2b) (Phosphatidate phosphohydrolase type 2b) (PAP2b) (PAP- 2b) (PAP2-beta) (Differentially expressed in rat intestine 42) (Dri42). [Source:Uniprot/SWISSPROT;Acc:P97544]	0.232183				2.51333		-	0003824:catalytic activity	0016021:integral to membrane
Unc5b	U87306		R003208_01		Netrin receptor UNC5B precursor (Unc-5 homolog B) (Unc-5 homolog 2). [Source:Uniprot/SWISSPROT;Acc:O08722]		0.353617					0007154:cell communication	0004871:signal transducer activity	-
	NM_020542		R003209_01		macrophage inflammatory protein-1 alpha receptor gene [Source:RefSeq_peptide;Acc:NP_065417]		0.0936477					0007154:cell communication	0042277:peptide binding	0016021:integral to membrane
Ddx25	AF142629		R003211_01		ATP-dependent RNA helicase DDX25 (EC 3.6.1.-) (DEAD box protein 25) (Gonadotropin-regulated testicular RNA helicase). [Source:Uniprot/SWISSPROT;Acc:Q9QY16]					0.365809		-	0004386:helicase activity	-
Wnt4	BC098752		R003212_01		Wnt-4 protein precursor. [Source:Uniprot/SWISSPROT;Acc:Q9QXQ5]	0.378767				0.181501		0007275:development	0004871:signal transducer activity	0005576:extracellular
-	-		R003217_01		-		0.0973223					-	-	-
	X63675		R003222_01		Proto-oncogene serine/threonine-protein kinase Pim-1 (EC 2.7.1.37). [Source:Uniprot/SWISSPROT;Acc:P26794]		0.110427					0008151:cell growth and/or maintenance	0005488:binding	0005622:intracellular
Sycp3	X75785		R003223_01		Synaptonemal complex protein 3 (SCP-3 protein). [Source:Uniprot/SWISSPROT;Acc:Q63520]		6.97613		0.484407			-	-	0005622:intracellular
Serpinh1	M69246		R003232_01		47 kDa heat shock protein precursor (Collagen-binding protein 1) (GP46). [Source:Uniprot/SWISSPROT;Acc:P29457]		0.202713		2.06035			-	0030234:enzyme regulator activity	0005783:endoplasmic reticulum
Kmo	AF056031		R003235_01		kynurenine 3-monooxygenase [Source:RefSeq_peptide;Acc:NP_067604]		14.0929					0006725:aromatic compound metabolism	0003824:catalytic activity	-
Dbil5	AF128531		R003243_01		Diazepam-binding inhibitor-like 5 (Endozepine-like peptide) (ELP). [Source:Uniprot/SWISSPROT;Acc:P56702]	0.384494						0008151:cell growth and/or maintenance	0008289:lipid binding	-
Mybbp1a	U83590		R003247_01		Myb-binding protein 1A (PAR-interacting protein) (PIP). [Source:Uniprot/SWISSPROT;Acc:O35821]		3.72934			0.496893		0008151:cell growth and/or maintenance	0003824:catalytic activity	0042564:NLS-dependent protein nuclear import complex
-	-		R003248_01		-		0.381785					-	-	-
Aco1	L23874		R003254_01		Iron-responsive element binding protein 1 (IRE-BP 1) (Iron regulatory protein 1) (IRP1) (Ferritin repressor protein) (Aconitate hydratase) (EC 4.2.1.3) (Citrate hydro-lyase) (Aconitase). [Source:Uniprot/SWISSPROT;Acc:Q63270]		2.31432			2.24465		0006091:energy pathways	0046872:metal ion binding	-
Sh3bp4	AJ278266		R003257_01		SH3-domain binding protein 4 [Source:RefSeq_peptide;Acc:NP_073184]	0.334207	0.248251					-	-	-
Dynll2	NM_080697		R003267_01		Dynein light chain 2, cytoplasmic. [Source:Uniprot/SWISSPROT;Acc:Q78P75]		2.70759					0008151:cell growth and/or maintenance	0003774:motor activity	0015630:microtubule cytoskeleton
	CO554758		R003268_01		Fatty acid-binding protein, liver (L-FABP) (Z-protein) (Squalene- and sterol-carrier protein) (SCP) (p14). [Source:Uniprot/SWISSPROT;Acc:P02692]		14.3267		0.356181			0008151:cell growth and/or maintenance	0005488:binding	-
	AF279910		R003275_01		Bcl2-antagonist of cell death (BAD) (Bcl-2 binding component 6) (Bcl- xL/Bcl-2-associated death promoter). [Source:Uniprot/SWISSPROT;Acc:O35147]				0.465557			0016265:death	-	-
Ppm1a	J04503		R003292_01		Protein phosphatase 2C isoform alpha (EC 3.1.3.16) (PP2C-alpha) (IA) (Protein phosphatase 1A). [Source:Uniprot/SWISSPROT;Acc:P20650]	3.34287						0043170:macromolecule metabolism	0043169:cation binding	0005941:unlocalized
-	-		R003310_01		-	3.70063						-	-	-
Mxi1	NM_013160		R003319_01		MAX interacting protein 1 (MXI1 protein). [Source:Uniprot/SWISSPROT;Acc:O09015] | MAX interacting protein 1 (MXI1 protein). [Source:Uniprot/SWISSPROT;Acc:O09015]	20.7333	0.324409					GO:0006355:"regulation of transcription, DNA-dependent"; GO:0045449:regulation of transcription; GO:0000122:negative regulation of transcription from RNA polymerase II promoter | "GO:0000122:negative regulation of transcription from RNA polymerase II promoter; GO:0006355:""regulation of transcription, DNA-dependent""; GO:0045449:regulation of transcription"	GO:0003677:DNA binding; GO:0030528:transcription regulator activity; GO:0005515:protein binding; GO:0016564:transcriptional repressor activity | GO:0005515:protein binding; GO:0016564:transcriptional repressor activity; GO:0003677:DNA binding; GO:0030528:transcription regulator activity	GO:0016021:integral to membrane | -
Clpb	BC070917		R003328_01		Suppressor of potassium transport defect 3 (SKD3 protein). [Source:Uniprot/SWISSPROT;Acc:Q9WTT2]	0.27237						-	0017076:purine nucleotide binding	-
Sfxn3	BC062043		R003329_01		Sideroflexin-3. [Source:Uniprot/SWISSPROT;Acc:Q9JHY2]	0.37558	0.272034		5.0234			0030001:metal ion transport	0005215:transporter activity	0005739:mitochondrion
Ilk	NM_133409		R003336_01		integrin linked kinase [Source:RefSeq_peptide;Acc:NP_596900]	2.28447						0043170:macromolecule metabolism	0005488:binding	-
	U06434		R003344_01		Small inducible cytokine A4 precursor (CCL4) (Macrophage inflammatory protein 1-beta) (MIP-1-beta). [Source:Uniprot/SWISSPROT;Acc:P50230]		0.0721831					0009611:response to wounding	0005125:cytokine activity	0005576:extracellular
	AF372501		R003350_01		Bcl2-interacting killer-like [Source:RefSeq_peptide;Acc:NP_446156]	0.272235						-	-	-
Ncf1	AY029167		R003351_01		neutrophil cytosolic factor 1 [Source:RefSeq_peptide;Acc:NP_446186]		0.342863					0007154:cell communication	-	-
Tsn	AF262356		R003358_01		translin [Source:RefSeq_peptide;Acc:NP_068530]	3.54149						-	-	-
Lrrn3	AF291437		R003362_01		leucine rich repeat protein 3, neuronal [Source:RefSeq_peptide;Acc:NP_110483]		0.332347			2.67749		-	-	-
Slc9a3r2	AF294257		R003366_01		Na(+)/H(+) exchange regulatory cofactor NHE-RF2 (NHERF-2) (Tyrosine kinase activator protein 1) (TKA-1) (SRY interacting protein 1) (SIP- 1) (Solute carrier family 9 isoform A3 regulatory factor 2) (NHE3 kinase A regulatory protein E3KARP) (Sodium-hydroge [Source:Uniprot/SWISSPROT;Acc:Q920G2]		0.194917			0.481008		-	0005488:binding	0005622:intracellular
-	XM_241632		R003367_01		Collagen type XVIII, alpha (I) chain (Fragment). [Source:Uniprot/SPTREMBL;Acc:Q9WUW5]		5.04941					-	-	-
Bcar1	D29766		R003370_01		CRK-associated substrate (p130cas) (Breast cancer anti-estrogen resistance 1 protein). [Source:Uniprot/SWISSPROT;Acc:Q63767]	0.433067						0007154:cell communication	0005488:binding	-
RGD1564400	L11651		R003377_01		Eukaryotic translation initiation factor 5 (eIF-5). [Source:Uniprot/SWISSPROT;Acc:Q07205]		2.98235					0006413:translational initiation	0000166:nucleotide binding	-
Tgfb1	X52498		R003383_01		Transforming growth factor beta-1 precursor (TGF-beta-1). [Source:Uniprot/SWISSPROT;Acc:P17246]		0.20199					0050794:regulation of cellular process	0008083:growth factor activity	-
Cyp2d2	M22330		R003384_01		Cytochrome P450 2D26 (EC 1.14.14.1) (CYPIID26) (P450-DB2) (P450-CMF2) (Debrisoquine 4-hydroxylase). [Source:Uniprot/SWISSPROT;Acc:P10634]	0.324365	12.2516		0.44054			0008152:metabolism	0016705:oxidoreductase activity, acting on paired donors, with incorporation or reduction of molecular oxygen	0042598:vesicular fraction
	AF163569		R003391_01		Prolargin precursor (Proline-arginine-rich end leucine-rich repeat protein). [Source:Uniprot/SWISSPROT;Acc:Q9EQP5]	0.24134	0.312913					-	-	0005578:extracellular matrix
	X65454		R003393_01		Synaptonemal complex protein SC65. [Source:Uniprot/SWISSPROT;Acc:Q64375]		0.159358					-	-	0005622:intracellular
-	X58830		R003396_01		bone morphogenetic protein 6 [Source:MarkerSymbol;Acc:MGI:88182] [from mouse gene ENSMUSG00000039004]		0.123866			4.51211		-	-	-
Ltb4r1	NM_021656		R003409_01		Leukotriene B4 receptor 1 (LTB4-R 1). [Source:Uniprot/SWISSPROT;Acc:Q9R0Q2]		0.279598					0007154:cell communication	0004871:signal transducer activity	0016021:integral to membrane
	NM_020656		R003420_01		Alpha-parvin (Actopaxin). [Source:Uniprot/SWISSPROT;Acc:Q9HB97]	2.0479						-	-	-
Pold1	AJ222691		R003422_01		DNA polymerase delta catalytic subunit (EC 2.7.7.7). [Source:Uniprot/SWISSPROT;Acc:O54747]	0.470749						0008151:cell growth and/or maintenance	0016787:hydrolase activity	0005622:intracellular
-	-		R003423_01		-		0.417457					-	-	-
	NM_021673		R003438_01		testicular cell adhesion molecule 1 [Source:RefSeq_peptide;Acc:NP_067705]	0.293758						0007154:cell communication	-	0016020:membrane
	-		R003454_01		-	2.30635	0.28089					-	-	-
	AF081941		R003455_01		soluble adenylyl cyclase [Source:RefSeq_peptide;Acc:NP_067716]		6.36585					0007154:cell communication	0016829:lyase activity	-
	BC091172		R003460_01		extracellular signal-regulated kinase 7 [Source:RefSeq_peptide;Acc:NP_775453]	0.227965						0043170:macromolecule metabolism	0005515:protein binding	0005576:extracellular
Sbk1	XM_212862,AB010154		R003468_01		SH3-binding kinase [Source:RefSeq_peptide;Acc:NP_671476]		2.03373					0043170:macromolecule metabolism	0005488:binding	-
-	-		R003483_01		-	0.141303	0.429828					-	-	-
Hfe	AJ001517		R003488_01		Hereditary hemochromatosis protein homolog precursor (RT1-CAFE). [Source:Uniprot/SWISSPROT;Acc:O35799]					2.38998		0030333:antigen processing	0004871:signal transducer activity	0016021:integral to membrane
Cd14	CB614292		R003495_01		Monocyte differentiation antigen CD14 precursor (Myeloid cell-specific leucine-rich glycoprotein). [Source:Uniprot/SWISSPROT;Acc:Q63691]		0.383645					-	-	-
	AF189019		R003501_01		N-ethylmaleimide sensitive fusion protein [Source:RefSeq_peptide;Acc:NP_068516]	8.58338						0019538:protein metabolism	0017076:purine nucleotide binding	-
	BC087011		R003502_01		Trophoblast glycoprotein precursor (5T4 oncofetal trophoblast glycoprotein) (5T4 oncotrophoblast glycoprotein). [Source:Uniprot/SWISSPROT;Acc:Q5PQV5]		0.442568					-	-	-
Csad	AJ132661		R003503_01		Cysteine sulfinic acid decarboxylase (EC 4.1.1.29) (Sulfinoalanine decarboxylase) (Cysteine-sulfinate decarboxylase). [Source:Uniprot/SWISSPROT;Acc:Q64611]		4.96135			0.41296		0006082:organic acid metabolism	0003824:catalytic activity	-
Kcnk6	AF281304		R003505_01		potassium channel, subfamily K, member 6 [Source:RefSeq_peptide;Acc:NP_446258]		0.362247					0015672:monovalent inorganic cation transport	0005261:cation channel activity	0016021:integral to membrane
Aco2	NM_024398		R003511_01		Aconitate hydratase, mitochondrial precursor (EC 4.2.1.3) (Citrate hydro-lyase) (Aconitase). [Source:Uniprot/SWISSPROT;Acc:Q9ER34]	0.398205	3.6671					0006091:energy pathways	0003824:catalytic activity	0005739:mitochondrion
Nol5	AF194371		R003516_01		Nucleolar protein NOP5 (Nucleolar protein 5) (Nopp140 associated protein). [Source:Uniprot/SWISSPROT;Acc:Q9QZ86]		2.8871			0.365408		0050794:regulation of cellular process	0005488:binding	0005622:intracellular
	AF156554		R003521_01		Intermediate conductance calcium-activated potassium channel protein 4 (SK4) (KCa4) (IK1). [Source:Uniprot/SWISSPROT;Acc:Q9QYW1]		0.0769639					0015672:monovalent inorganic cation transport	0005261:cation channel activity	0016021:integral to membrane
	NM_021843		R003524_01		Kit ligand precursor (C-kit ligand) (Stem cell factor) (SCF) (Mast cell growth factor) (MGF) (Hematopoietic growth factor KL). [Source:Uniprot/SWISSPROT;Acc:P21581]	5.64818						0007154:cell communication	0008083:growth factor activity	0016021:integral to membrane
Vapb	NM_021847		R003528_01		Vesicle-associated membrane protein-associated protein B (VAMP- associated protein B) (VAMP-B) (VAP-B). [Source:Uniprot/SWISSPROT;Acc:Q9Z269]	4.20596				2.36827		-	0005198:structural molecule activity	0016021:integral to membrane
Mapk8ip1	AF109774		R003539_01		C-jun-amino-terminal kinase interacting protein 1 (JNK-interacting protein 1) (JIP-1) (JNK MAP kinase scaffold protein 1) (Islet-brain-1) (IB-1) (Mitogen-activated protein kinase 8-interacting protein 1) (JIP-1-related protein) (JRP). [Source:Uniprot/SWISSPROT;Acc:Q9R237]	0.131722				0.333308		0050794:regulation of cellular process	0019899:enzyme binding	0005737:cytoplasm
Lin7c	AF090136		R003542_01		LIN-7 homolog C (LIN-7C) (Mammalian LIN-seven protein 3) (MALS-3) (Vertebrate LIN 7 homolog 3) (Veli-3 protein). [Source:Uniprot/SWISSPROT;Acc:Q792I0]	15.9881						-	0005488:binding	-
	XM_340799		R003549_01		Granulocyte-macrophage colony-stimulating factor (GM-CSF) (Colony- stimulating factor) (CSF). [Source:Uniprot/SWISSPROT;Acc:P48750]		0.15793					-	-	-
Asgr1	NM_012503		R003561_01		Asialoglycoprotein receptor 1 (ASGPR 1) (ASGP-R 1) (Hepatic lectin 1) (RHL-1). [Source:Uniprot/SWISSPROT;Acc:P02706]		11.4067					-	0005488:binding	-
	NM_021859		R003564_01		Megakaryocyte-associated tyrosine-protein kinase (EC 2.7.1.112) (Tyrosine-protein kinase CTK) (Protein kinase BATK). [Source:Uniprot/SWISSPROT;Acc:P41243]		0.325374		2.92711			0007154:cell communication	0005488:binding	-
	NM_021835		R003568_01		Transcription factor AP-1 (Activator protein 1) (AP1) (Proto-oncogene c-jun) (V-jun avian sarcoma virus 17 oncogene homolog). [Source:Uniprot/SWISSPROT;Acc:P17325]		0.220221					0008151:cell growth and/or maintenance	0030528:transcription regulator activity	0005622:intracellular
Batf3	NM_021865		R003575_01		Jun dimerization protein 1 gene [Source:RefSeq_peptide;Acc:NP_068637]		0.115478					0006351:transcription, DNA-dependent	0005488:binding	0005622:intracellular
	NM_133533		R003583_01		CD79B antigen [Source:RefSeq_peptide;Acc:NP_598217]		0.156581					0007154:cell communication	0004871:signal transducer activity	0016020:membrane
	J03808		R003595_01		Acetyl-CoA carboxylase 1 (EC 6.4.1.2) (ACC-alpha) [Includes: Biotin carboxylase (EC 6.3.4.14)]. [Source:Uniprot/SWISSPROT;Acc:P11497]	5.53673						0043170:macromolecule metabolism	0019842:vitamin binding	0009343:biotin carboxylase complex
	NM_022194		R003599_01		Interleukin-1 receptor antagonist protein precursor (IL-1ra) (IRAP) (IL1 inhibitor) (IL-1RN). [Source:Uniprot/SWISSPROT;Acc:P25086]	3.24136	0.240576					0050874:organismal physiological process	0008083:growth factor activity	0005576:extracellular
Fgf7	BG662860		R003628_01		Keratinocyte growth factor precursor (KGF) (Fibroblast growth factor 7) (FGF-7) (HBGF-7). [Source:Uniprot/SWISSPROT;Acc:Q02195]	5.52686	0.287644					0008151:cell growth and/or maintenance	0004871:signal transducer activity	-
	AF498039		R003632_01		Tumor necrosis factor receptor superfamily member 1B precursor (Tumor necrosis factor receptor 2) (TNF-R2) (Tumor necrosis factor receptor type II) (p75) (p80 TNF-alpha receptor). [Source:Uniprot/SWISSPROT;Acc:Q80WY6]	2.13325	0.437256					0007154:cell communication	0005488:binding	0016021:integral to membrane
Acadsb	U64451		R003637_01		Acyl-CoA dehydrogenase, short/branched chain specific, mitochondrial precursor (EC 1.3.99.-) (SBCAD) (2-methyl branched chain acyl-CoA dehydrogenase) (2-MEBCAD) (2-methylbutyryl-coenzyme A dehydrogenase) (2-methylbutyryl-CoA dehydrogenase). [Source:Uniprot/SWISSPROT;Acc:P70584]					9.23012		0006629:lipid metabolism	0003824:catalytic activity	0005739:mitochondrion
Exoc5	U79417		R003641_01		Exocyst complex component 5 (Exocyst complex component Sec10) (71 kDa component of rsec6/8 secretory complex) (p71). [Source:Uniprot/SWISSPROT;Acc:P97878]					2.61838		-	-	-
	NM_022205		R003642_01		C-X-C chemokine receptor type 4 (CXC-R4) (CXCR-4) (Stromal cell- derived factor 1 receptor) (SDF-1 receptor) (Fusin) (Leukocyte-derived seven transmembrane domain receptor) (LESTR). [Source:Uniprot/SWISSPROT;Acc:O08565]		0.158142					0007154:cell communication	0019958:C-X-C chemokine binding	0016021:integral to membrane
Hnf4a	D10554		R003649_01		Hepatocyte nuclear factor 4-alpha (HNF-4-alpha) (Transcription factor HNF-4) (Transcription factor 14). [Source:Uniprot/SWISSPROT;Acc:P22449]		14.5692					0006351:transcription, DNA-dependent	0005496:steroid binding	0005622:intracellular
Gpd1	NM_022215		R003656_01		Glycerol-3-phosphate dehydrogenase [NAD+], cytoplasmic (EC 1.1.1.8) (GPD-C) (GPDH-C). [Source:Uniprot/SWISSPROT;Acc:O35077]	0.469976	18.1974					0006638:neutral lipid metabolism	0005488:binding	0009331:glycerol-3-phosphate dehydrogenase complex
	NM_017095		R003664_01		CCAAT/enhancer binding protein epsilon (C/EBP epsilon) (C/EBP-related protein 1). [Source:Uniprot/SWISSPROT;Acc:P56261]	12.6135						0006351:transcription, DNA-dependent	0005488:binding	0005622:intracellular
Gulo	NM_022220		R003672_01		L-gulonolactone oxidase (EC 1.1.3.8) (LGO) (L-gulono-gamma-lactone oxidase) (GLO). [Source:Uniprot/SWISSPROT;Acc:P10867]		21.8038			2.66332		0008152:metabolism	0003824:catalytic activity	-
	AJ007288		R003673_01		Neutrophil collagenase precursor (EC 3.4.24.34) (Matrix metalloproteinase-8) (MMP-8). [Source:Uniprot/SWISSPROT;Acc:O88766]		0.0846434					0030574:collagen catabolism	0008133:collagenase activity	0005578:extracellular matrix
	AB015418		R003674_01		Prolactin-releasing peptide precursor (PrRP) (Prolactin-releasing hormone) [Contains: Prolactin-releasing peptide PrRP31; Prolactin- releasing peptide PrRP20]. [Source:Uniprot/SWISSPROT;Acc:P81278]	0.488448						-	0004871:signal transducer activity	-
	NM_019310		R003690_01		High affinity interleukin-8 receptor A (IL-8R A) (CXCR-1). [Source:Uniprot/SWISSPROT;Acc:P70612]		0.273532					0007154:cell communication	0019959:interleukin-8 binding	0016021:integral to membrane
Slco2b1	AF169409		R003693_01		Solute carrier organic anion transporter family member 2B1 (Solute carrier family 21 member 9) (Organic anion transporter moatp1). [Source:Uniprot/SWISSPROT;Acc:Q9JHI3]		4.24068					0008151:cell growth and/or maintenance	0005215:transporter activity	0016020:membrane
Gstp1	BC058440		R003722_01		Glutathione S-transferase P (EC 2.5.1.18) (GST 7-7) (Chain 7) (GST class-pi). [Source:Uniprot/SWISSPROT;Acc:P04906]		0.334457					0008152:metabolism	0003824:catalytic activity	-
Dnajc3	AB017702		R003725_01		DnaJ homolog subfamily C member 3 (Interferon-induced, double-stranded RNA-activated protein kinase inhibitor) (Protein kinase inhibitor p58) (Protein kinase inhibitor of 58 kDa). [Source:Uniprot/SWISSPROT;Acc:Q9R0T3]		3.6644					-	0003824:catalytic activity	-
	AJ250730		R003728_01		transmembrane protein with EGF-like and two follistatin-like domains 1 [Source:RefSeq_peptide;Acc:NP_075409]		0.296238					-	0030234:enzyme regulator activity	-
	NM_022235		R003732_01		Potassium voltage-gated channel subfamily E member 3 (Minimum potassium ion channel-related peptide 2) (Potassium channel beta subunit MiRP2) (MinK-related peptide 2). [Source:Uniprot/SWISSPROT;Acc:Q9JJV7]		0.165669					0015672:monovalent inorganic cation transport	0005244:voltage-gated ion channel activity	0016021:integral to membrane
	AB035736		R003733_01		Myosin-5A (Myosin Va) (Dilute myosin heavy chain, non-muscle). [Source:Uniprot/SWISSPROT;Acc:Q9QYF3]		0.223336					-	-	-
	AB022332		R003734_01		Transient receptor potential cation channel subfamily V member 2 (TrpV2) (osm-9-like TRP channel 2) (OTRPC2) (Vanilloid receptor-like protein 1) (VRL-1) (Stretch-activated channel 2B). [Source:Uniprot/SWISSPROT;Acc:Q9WUD2]		0.173311					0008151:cell growth and/or maintenance	0005215:transporter activity	0016021:integral to membrane
Dpysl5	AJ131436		R003738_01		Dihydropyrimidinase-related protein 5 (DRP-5) (ULIP6 protein). [Source:Uniprot/SWISSPROT;Acc:Q9JHU0]		4.56238					-	0003824:catalytic activity	-
Cyp2j4	NM_023025		R003743_01		cytochrome P450, family 2, subfamily J, polypeptide 4 [Source:RefSeq_peptide;Acc:NP_075414]		37.3406					0008152:metabolism	0016705:oxidoreductase activity, acting on paired donors, with incorporation or reduction of molecular oxygen	0042598:vesicular fraction
Rnf103	AF306394		R003752_01		RING finger protein 103 (Zinc finger protein 103) (Zfp-103) (ADRG34 protein). [Source:Uniprot/SWISSPROT;Acc:Q9EPZ8]		5.17168					0008151:cell growth and/or maintenance	0005488:binding	0016020:membrane
Fcnb	BC088123		R003775_01		Ficolin-2 precursor (Collagen/fibrinogen domain-containing protein 2) (Ficolin-B) (Ficolin B) (Serum lectin p35) (EBP-37) (Hucolin). [Source:Uniprot/SWISSPROT;Acc:P57756]		0.0777644			2.81616		0007154:cell communication	0005488:binding	0005737:cytoplasm
	AF387889		R003778_01		Histamine H1 receptor. [Source:Uniprot/SWISSPROT;Acc:P31390]	4.67125						0007154:cell communication	0008227:amine receptor activity	0016021:integral to membrane
	NM_020100		R003792_01		Receptor activity-modifying protein 3 precursor. [Source:Uniprot/SWISSPROT;Acc:Q9JJ73]		0.120369					0050794:regulation of cellular process	0005215:transporter activity	0016021:integral to membrane
-	-		R003808_01		-		0.266389					-	-	-
	XM_579456		R003809_01		myomegalin [Source:RefSeq_peptide;Acc:NP_071777]		8.1916					-	-	-
Nr1i2	BC091138		R003826_01		Orphan nuclear receptor PXR (Pregnane X receptor). [Source:Uniprot/SWISSPROT;Acc:Q9R1A7]		81.4254					0006351:transcription, DNA-dependent	0004871:signal transducer activity	0005622:intracellular
	XM_341519		R003846_01		Ion transporter protein (Fragment). [Source:Uniprot/SPTREMBL;Acc:Q9QZG1]	0.328082						-	-	-
Bbox1	AF160958		R003853_01		Gamma-butyrobetaine dioxygenase (EC 1.14.11.1) (Gamma-butyrobetaine,2- oxoglutarate dioxygenase) (Gamma-butyrobetaine hydroxylase) (Gamma- BBH). [Source:Uniprot/SWISSPROT;Acc:Q9QZU7]		44.4016					0006766:vitamin metabolism	0016701:oxidoreductase activity, acting on single donors with incorporation of molecular oxygen	-
Cml4	AF185570	BC019517;AF163317	R003862_01	M200009795	camello-like 4 [Source:MarkerSymbol;Acc:MGI:1915646]		28.6339			0.221909	2.0678	-	0016410:N-acyltransferase activity	-
	AF113515		R003868_01		ventral anterior homeobox 1 [Source:RefSeq_peptide;Acc:NP_072158]	0.191713						0006351:transcription, DNA-dependent	0030528:transcription regulator activity	0005622:intracellular
	CB582299		R003873_01		Beta-adducin (Erythrocyte adducin beta subunit) (Adducin 63). [Source:Uniprot/SWISSPROT;Acc:Q05764]	0.265377						-	0005488:binding	0016020:membrane
	NM_022681		R003880_01		Activity-dependent neuroprotector (Activity-dependent neuroprotective protein). [Source:Uniprot/SWISSPROT;Acc:Q9JKL8]	2.76957						0006351:transcription, DNA-dependent	0046872:metal ion binding	0005622:intracellular
-	CB613474		R003883_01		Ras-related protein Rab-6A (Rab-6) (Fragment). [Source:Uniprot/SWISSPROT;Acc:Q9WVB1]	3.34187				3.21511		-	-	-
Bche	AF244349		R003891_01		butyrylcholinesterase [Source:RefSeq_peptide;Acc:NP_075231]	4.44913				2.93087		-	0003824:catalytic activity	-
Bid	AF259503		R003898_01		BH3 interacting domain death agonist [Source:RefSeq_peptide;Acc:NP_073175]					2.70856		-	-	-
Onecut1	NM_022671		R003909_01		Hepatocyte nuclear factor 6 (HNF-6) (One cut domain family member 1). [Source:Uniprot/SWISSPROT;Acc:P70512]		5.68641					0006351:transcription, DNA-dependent	0030528:transcription regulator activity	0005622:intracellular
	NM_053629		R003911_01		Follistatin-related protein 3 precursor (Follistatin-like 3) (Follistatin-related gene protein). [Source:Uniprot/SWISSPROT;Acc:Q99PW7]		0.205688					-	-	-
	NM_053930		R003912_01		Septin-5 (Peanut-like protein 1) (Cell division control related protein 1) (CDCrel-1). [Source:Uniprot/SWISSPROT;Acc:Q9JJM9]	0.275323	0.20225					0008151:cell growth and/or maintenance	0005488:binding	-
Hspb8	NM_053612		R003915_01		Heat-shock protein beta-8 (HspB8) (Alpha crystallin C chain) (Small stress protein-like protein HSP22). [Source:Uniprot/SWISSPROT;Acc:Q9EPX0]	4.82285	3.74113			4.71208		-	obsolete_function:obsolete_function	-
	-		R003916_01		-		0.346241					-	-	-
	NM_013049		R003921_01		Tumor necrosis factor receptor superfamily member 4 precursor (OX40L receptor) (OX40 antigen) (MRC OX40). [Source:Uniprot/SWISSPROT;Acc:P15725]		0.316661					-	0004871:signal transducer activity	0016021:integral to membrane
Slc27a5	AF242189		R003934_01		Bile acyl-CoA synthetase (EC 6.2.1.7) (BACS) (Bile acid CoA ligase) (BA-CoA ligase) (BAL) (Cholate--CoA ligase) (Very long chain acyl-CoA synthetase-related protein) (VLACS-related) (VLACSR) (Fatty acid transport protein 5) (FATP-5) (Solute carrier family [Source:Uniprot/SWISSPROT;Acc:Q9ES38]		33.0318					0008152:metabolism	0003824:catalytic activity	-
Sfrs12	AF234765		R003947_01		Splicing factor, arginine/serine-rich 12 (Serine-arginine-rich splicing regulatory protein 86) (SRrp86) (SR-related protein of 86 kDa). [Source:Uniprot/SWISSPROT;Acc:Q9JKL7]	0.200504						0008380:RNA splicing	-	0005681:spliceosome complex
	NM_017104		R003960_01		colony stimulating factor 3 [Source:RefSeq_peptide;Acc:NP_058800]		0.05201					0050874:organismal physiological process	0008083:growth factor activity	0005576:extracellular
	AF184883		R003966_01		Apelin receptor (G-protein coupled receptor APJ) (Angiotensin receptor-like 1) (B78) (GPCR34). [Source:Uniprot/SWISSPROT;Acc:Q9JHG3]	2.01414						0007154:cell communication	0004871:signal transducer activity	0016021:integral to membrane
Slc33a1	NM_022252		R003967_01		Acetyl-coenzyme A transporter 1 (AT-1) (Acetyl-CoA transporter) (Solute carrier family 33 member 1). [Source:Uniprot/SWISSPROT;Acc:Q6AYY8]		4.79124			2.3593		-	-	-
-	AJ457084		R003973_01		mannan-binding lectin serine peptidase 1 [Source:RefSeq_peptide;Acc:NP_071593]		3.27112					0019538:protein metabolism	0046872:metal ion binding	-
Rab31	NM_145094		R003974_01		Ras-related protein Rab-31 (GTP-binding protein Rab0). [Source:Uniprot/SWISSPROT;Acc:Q6GQP4]	4.18656				2.21241		-	-	-
Casp7	NM_022260		R003979_01		caspase 7 [Source:RefSeq_peptide;Acc:NP_071596]	2.89307				3.19078		0019538:protein metabolism	0004175:endopeptidase activity	-
	BC062051		R003980_01		B-box and SPRY domain containing [Source:RefSeq_peptide;Acc:NP_071597]	0.430458	0.342743					-	-	-
Pdcd4	AF239739		R003989_01		programmed cell death 4 [Source:RefSeq_peptide;Acc:NP_071601]					6.31266		-	-	-
Nfil3	NM_053727		R003992_01		nuclear factor, interleukin 3 regulated [Source:RefSeq_peptide;Acc:NP_446179]	2.70559			2.04652			0006351:transcription, DNA-dependent	0005488:binding	0005622:intracellular
	X15938		R004000_01		Myosin heavy chain, cardiac muscle alpha isoform (MyHC-alpha). [Source:Uniprot/SWISSPROT;Acc:P02563]	0.243236	0.0847146					0007275:development	0000166:nucleotide binding	0030016:myofibril
	AF077000		R004008_01		protein tyrosine phosphatase, non-receptor type 23 [Source:RefSeq_peptide;Acc:NP_476552]	0.151403						0043170:macromolecule metabolism	0003824:catalytic activity	-
Fth1	BG671450		R004010_01		Ferritin heavy chain (EC 1.16.3.1) (Ferritin H subunit). [Source:Uniprot/SWISSPROT;Acc:P19132]		0.333093					0050794:regulation of cellular process	0005515:protein binding	0016020:membrane
Angptl2	AF159049		R004020_01		angiopoietin-like 2 [Source:RefSeq_peptide;Acc:NP_598253]	3.78716						-	0004871:signal transducer activity	-
-	-		R004036_01		-	0.219536						-	-	-
Abp1	BC100144		R004037_01		Amiloride-sensitive amine oxidase [copper-containing] precursor (EC 1.4.3.6) (Diamine oxidase) (DAO) (Amiloride-binding protein) (ABP) (Histaminase). [Source:Uniprot/SWISSPROT;Acc:P36633]	2.47273	0.110231					-	0003824:catalytic activity	-
-	-		R004038_01		-		7.8619					-	-	-
F2	X52835		R004039_01		Prothrombin precursor (EC 3.4.21.5) (Coagulation factor II) [Contains: Activation peptide fragment 1; Activation peptide fragment 2; Thrombin light chain; Thrombin heavy chain]. [Source:Uniprot/SWISSPROT;Acc:P18292]		60.9797					0050878:regulation of body fluids	0046872:metal ion binding	0005576:extracellular
-	AB000215		R004049_01		Sphingomyelin phosphodiesterase 3 (EC 3.1.4.12) (Neutral sphingomyelinase 2) (Neutral sphingomyelinase II) (nSMase2) (nSMase-2) (Confluent 3Y1 cell-associated protein 1). [Source:Uniprot/SWISSPROT;Acc:O35049]					0.484664		-	-	-
	NM_145879		R004061_01		Suppressor of cytokine signaling 1 (SOCS-1). [Source:Uniprot/SWISSPROT;Acc:Q9QX78]	14.9209	0.0476603					0007154:cell communication	-	-
-	-		R004062_01		-	0.358317						-	-	-
	AF029105		R004063_01		Amyloid beta A4 precursor protein-binding family A member 1 (Neuron- specific X11 protein) (Neuronal Munc18-1-interacting protein 1) (Mint- 1) (Adapter protein X11alpha). [Source:Uniprot/SWISSPROT;Acc:O35430]	0.38952						-	0005488:binding	-
Acsl3	D30666		R004064_01		Long-chain-fatty-acid--CoA ligase 3 (EC 6.2.1.3) (Long-chain acyl-CoA synthetase 3) (LACS 3) (Brain acyl-CoA synthtase II). [Source:Uniprot/SWISSPROT;Acc:Q63151]		0.481095					0006629:lipid metabolism	0003824:catalytic activity	-
Atp5b	BC099743		R004073_01		ATP synthase beta chain, mitochondrial precursor (EC 3.6.3.14). [Source:Uniprot/SWISSPROT;Acc:P10719]	0.443097	3.31888					0006793:phosphorus metabolism	0046961:hydrogen-transporting ATPase activity, rotational mechanism	0016469:proton-transporting two-sector ATPase complex
Glud1	BC081841		R004078_01		Glutamate dehydrogenase 1, mitochondrial precursor (EC 1.4.1.3) (GDH) (Memory-related protein 2) (MRG-2). [Source:Uniprot/SWISSPROT;Acc:P10860]		10.2244					0006082:organic acid metabolism	0003824:catalytic activity	0005739:mitochondrion
	AJ277828		R004087_01		Endothelial PAS domain protein 1 (EPAS-1) (Hypoxia-inducible factor 2 alpha) (HIF-2 alpha) (HIF2 alpha). [Source:Uniprot/SWISSPROT;Acc:Q9JHS1]		0.16492					0007154:cell communication	0004871:signal transducer activity	0005622:intracellular
Ap2b1	M77246		R004098_01		Adapter-related protein complex 2 beta 1 subunit (Beta-adaptin) (Plasma membrane adaptor HA2/AP2 adaptin beta subunit) (Clathrin assembly protein complex 2 beta large chain) (AP105B). [Source:Uniprot/SWISSPROT;Acc:P62944]	0.45906						0015031:protein transport	0005215:transporter activity	0030133:transport vesicle
-	BC062007		R004101_01		BING4 protein [Source:RefSeq_peptide;Acc:NP_997656]		0.485684					0050874:organismal physiological process	-	0016020:membrane
	CF108956		R004111_01		Troponin I, cardiac muscle (Cardiac troponin I). [Source:Uniprot/SWISSPROT;Acc:P23693]		0.189791					-	-	-
	AY029199		R004113_01		phosphatidylinositol 4-kinase type 2 alpha [Source:RefSeq_peptide;Acc:NP_446187]	2.33311						-	0016740:transferase activity	-
Psd	AB040468		R004123_01		pleckstrin and Sec7 domain containing [Source:RefSeq_peptide;Acc:NP_599197]					0.405133		-	-	-
Klc3	BC097284		R004136_01		kinesin light chain 3 [Source:RefSeq_peptide;Acc:NP_612529]	0.375223						-	0003774:motor activity	0005871:kinesin complex
	AF263521		R004140_01		Transient receptor potential cation channel subfamily V member 4 (TrpV4) (osm-9-like TRP channel 4) (OTRPC4) (Vanilloid receptor- related osmotically-activated channel) (VR-OAC). [Source:Uniprot/SWISSPROT;Acc:Q9ERZ8]		0.33116					0008151:cell growth and/or maintenance	0005215:transporter activity	0016021:integral to membrane
	AF195787		R004142_01		dystrophin-related protein 2 A-form splice variant [Source:RefSeq_peptide;Acc:NP_076461]	3.74551						-	0046872:metal ion binding	-
Arl6ip5	NM_023972		R004143_01		PRA1 family protein 3 (ADP-ribosylation-like factor 6 interacting protein 5) (Glutamate transporter EAAC1 interacting protein) (GTRAP3- 18) (Prenylated Rab acceptor protein 2) (JWa protein). [Source:Uniprot/SWISSPROT;Acc:Q9ES40]	13.6975	0.430913					-	-	-
	AF312699		R004144_01		indoleamine 2,3-dioxygenase [Source:RefSeq_peptide;Acc:NP_076463]	10.2513						-	0003824:catalytic activity	-
Golph3	NM_023977		R004148_01		Golgi phosphoprotein 3 (Coat-protein GPP34) (Trans-Golgi protein GMx33). [Source:Uniprot/SWISSPROT;Acc:Q9ERE4]	13.8119				7.00894		-	-	-
	AF251305		R004160_01		MHC class II transactivator [Source:RefSeq_peptide;Acc:NP_445981]		0.118572					0006350:transcription	0030528:transcription regulator activity	-
Birc3	NM_023987		R004163_01		inhibitor of apoptosis protein 1 [Source:RefSeq_peptide;Acc:NP_076477]		0.194148					0006915:apoptosis	0005488:binding	0005622:intracellular
Prkaa2	Z29486		R004167_01		5-AMP-activated protein kinase, catalytic alpha-2 chain (EC 2.7.1.-) (AMPK alpha-2 chain). [Source:Uniprot/SWISSPROT;Acc:Q09137]		7.87275			0.407429		0006694:steroid biosynthesis	0005488:binding	-
Slc2a2	J03145		R004169_01		Solute carrier family 2, facilitated glucose transporter member 2 (Glucose transporter type 2, liver). [Source:Uniprot/SWISSPROT;Acc:P12336]		51.6667					0008151:cell growth and/or maintenance	0015145:monosaccharide transporter activity	0016021:integral to membrane
	NM_053455		R004187_01		fibrinogen-like 2 [Source:RefSeq_peptide;Acc:NP_445907]		0.294832					-	-	-
Asah1	AF214647		R004189_01		N-acylsphingosine amidohydrolase 1 [Source:RefSeq_peptide;Acc:NP_445859]	6.08311	0.0984104			5.74953		-	-	-
Zfp709	AF277903		R004194_01		zinc finger protein 14 (KOX 6) [Source:RefSeq_peptide;Acc:NP_714953]					2.71064		0006351:transcription, DNA-dependent	0046872:metal ion binding	0005622:intracellular
39693	NM_057148		R004209_01		septin 2 [Source:RefSeq_peptide;Acc:NP_476489]	4.52144	0.447686			3.49141		0008151:cell growth and/or maintenance	0005488:binding	-
Nol3	U40627		R004210_01		Nucleolar protein 3. [Source:Uniprot/SWISSPROT;Acc:Q62881]	0.412875	0.424017					0050794:regulation of cellular process	0005488:binding	0005622:intracellular
Bcl2l10	AY029163		R004231_01		Bcl2-like 10 [Source:RefSeq_peptide;Acc:NP_446185]		0.349382					0050794:regulation of cellular process	-	-
	AY030278		R004261_01		Wnt inhibitory factor 1 precursor (WIF-1). [Source:Uniprot/SWISSPROT;Acc:Q6IN38]		0.150166					-	-	-
Abcg5	AF312714		R004263_01		ATP-binding cassette sub-family G member 5 (Sterolin-1). [Source:Uniprot/SWISSPROT;Acc:Q99PE7]		7.50138			0.484039		0008151:cell growth and/or maintenance	0017076:purine nucleotide binding	0016021:integral to membrane
Pcmt1	NM_013073		R004268_01		Protein-L-isoaspartate(D-aspartate) O-methyltransferase (EC 2.1.1.77) (Protein-beta-aspartate methyltransferase) (PIMT) (Protein L- isoaspartyl/D-aspartyl methyltransferase) (L-isoaspartyl protein carboxyl methyltransferase). [Source:Uniprot/SWISSPROT;Acc:P22062]	2.45878						0008152:metabolism	0008757:S-adenosylmethionine-dependent methyltransferase activity	-
	U14533		R004274_01		Oxysterols receptor LXR-beta (Liver X receptor beta) (Nuclear orphan receptor LXR-beta) (Ubiquitously-expressed nuclear receptor) (UR) (Orphan nuclear receptor OR-1). [Source:Uniprot/SWISSPROT;Acc:Q62755]	0.476955						0006351:transcription, DNA-dependent	0004871:signal transducer activity	0005622:intracellular
Nmt1	NM_148891		R004276_01		Glycylpeptide N-tetradecanoyltransferase 1 (EC 2.3.1.97) (Peptide N- myristoyltransferase 1) (Myristoyl-CoA:protein N-myristoyltransferase 1) (NMT 1) (Type I N-myristoyltransferase). [Source:Uniprot/SWISSPROT;Acc:Q8K1Q0]	2.40118						0006464:protein modification	0016410:N-acyltransferase activity	-
Degs1	BC083727		R004280_01		degenerative spermatocyte homolog [Source:RefSeq_peptide;Acc:NP_445775]					2.9144		-	0003824:catalytic activity	-
Ostf1	NM_148892		R004289_01		- | osteoclast stimulating factor 1 [Source:RefSeq_peptide;Acc:NP_683690]	3.87392	0.236512			2.19431		- | "GO:0007165:signal transduction; GO:0001503:ossification; GO:0006355:""regulation of transcription, DNA-dependent"""	- | GO:0005515:protein binding; GO:0003700:transcription factor activity	- | GO:0005622:intracellular
Scpep1	AF330051		R004291_01		Retinoid-inducible serine carboxypeptidase precursor (EC 3.4.16.-) (Serine carboxypeptidase 1). [Source:Uniprot/SWISSPROT;Acc:Q920A6]	3.73504						0019538:protein metabolism	0008236:serine-type peptidase activity	-
Macrod1	AF404762		R004292_01		Protein LRP16 (Fragment). [Source:Uniprot/SWISSPROT;Acc:Q8K4G6]		3.46546					-	-	-
Pbld	NM_138530		R004293_01		MAWD binding protein [Source:RefSeq_peptide;Acc:NP_612539]		36.9307					0008152:metabolism	0003824:catalytic activity	-
Carhsp1	NM_152790		R004296_01		Calcium-regulated heat stable protein 1 (Calcium-regulated heat-stable protein of 24 kDa) (CRHSP-24). [Source:Uniprot/SWISSPROT;Acc:Q9WU49]					2.37412		-	-	-
-	-		R004301_01		-		2.93787			0.461529		-	-	-
-	-		R004303_01		-	3.17794						-	-	-
Ppap2c	BC062088		R004309_01		Lipid phosphate phosphohydrolase 2 (EC 3.1.3.4) (Phosphatidic acid phosphatase 2c) (Phosphatidate phosphohydrolase type 2c) (PAP2c) (PAP- 2c) (PAP2-gamma) (PAP2-G). [Source:Uniprot/SWISSPROT;Acc:Q8K593]		3.1767					-	0003824:catalytic activity	0016021:integral to membrane
Ndrg2	AJ426424		R004313_01		N-myc downstream regulated gene 2 [Source:RefSeq_peptide;Acc:NP_598267]		4.59999					0007275:development	-	-
Tax1bp1	BC081949		R004315_01		Tax1 (human T-cell leukemia virus type I) binding protein 1 [Source:RefSeq_peptide;Acc:NP_001004199]	7.21139				2.1691		-	0046872:metal ion binding	0005622:intracellular
Sdha	AB072907		R004318_01		Succinate dehydrogenase [ubiquinone] flavoprotein subunit, mitochondrial precursor (EC 1.3.5.1) (Fp) (Flavoprotein subunit of complex II). [Source:Uniprot/SWISSPROT;Acc:Q920L2]	5.67156						0008152:metabolism	0003824:catalytic activity	-
RGD621605	BC081733		R004323_01		camello-like 1 [Source:RefSeq_peptide;Acc:NP_598242]		2.26702					-	0016410:N-acyltransferase activity	-
Acaa2	X05341		R004324_01		3-ketoacyl-CoA thiolase, mitochondrial (EC 2.3.1.16) (Beta- ketothiolase) (Acetyl-CoA acyltransferase) (Mitochondrial 3-oxoacyl- CoA thiolase). [Source:Uniprot/SWISSPROT;Acc:P13437]		6.43721					0006629:lipid metabolism	0003824:catalytic activity	0005739:mitochondrion
Fmo2	NM_144737		R004326_01		Dimethylaniline monooxygenase [N-oxide-forming] 2 (EC 1.14.13.8) (Pulmonary flavin-containing monooxygenase 2) (FMO 2) (Dimethylaniline oxidase 2). [Source:Uniprot/SWISSPROT;Acc:Q6IRI9]	2.19578	0.195474					0008152:metabolism	0015036:disulfide oxidoreductase activity	0042598:vesicular fraction
SELS	AF367467		R004329_01		Selenoprotein S (VCP-interacting membrane protein) (Sg2). [Source:Uniprot/SWISSPROT;Acc:Q8VHV8]	2.52379						-	-	0016021:integral to membrane
Agt	NM_134432		R004333_01		Angiotensinogen precursor [Contains: Angiotensin-1 (Angiotensin I) (Ang I); Angiotensin-2 (Angiotensin II) (Ang II); Angiotensin-3 (Angiotensin III) (Ang III) (Des-Asp[1]-angiotensin II)]. [Source:Uniprot/SWISSPROT;Acc:P01015]		82.7876			0.454475		0050791:regulation of physiological process	0030234:enzyme regulator activity	-
Litaf	U53184		R004337_01		Lipopolysaccharide-induced tumor necrosis factor-alpha factor homolog (LPS-induced TNF-alpha factor homolog) (Estrogen-enhanced transcript protein 1) (Eet-1). [Source:Uniprot/SWISSPROT;Acc:P0C0T0]					5.86553		-	-	-
Fmo5	NM_144739		R004338_01		Dimethylaniline monooxygenase [N-oxide-forming] 5 (EC 1.14.13.8) (Hepatic flavin-containing monooxygenase 5) (FMO 5) (Dimethylaniline oxidase 5). [Source:Uniprot/SWISSPROT;Acc:Q8K4C0]		23.6913			6.12085		0008152:metabolism	0015036:disulfide oxidoreductase activity	0042598:vesicular fraction
	BC083175		R004340_01		EH-domain containing 4 [Source:RefSeq_peptide;Acc:NP_647540]	0.260574	0.20119		2.77654			-	-	-
Serbp1	BC079337		R004346_01		Plasminogen activator inhibitor 1 RNA-binding protein (PAI1 RNA- binding protein 1) (PAI-RBP1) (SERPINE1 mRNA-binding protein 1) (RDA288). [Source:Uniprot/SWISSPROT;Acc:Q6AXS5]	3.74473						-	-	-
	AF390546		R004347_01		Kruppel-like factor 4 (gut) [Source:RefSeq_peptide;Acc:NP_446165]	2.2156	0.11978					0006351:transcription, DNA-dependent	0016564:transcriptional repressor activity	0005622:intracellular
Hamp1	AF344185	BC021587;AF503444;AF297664;AC149055	R004352_01	M300001256	hepcidin antimicrobial peptide 1 [Source:MarkerSymbol;Acc:MGI:1933533]		36.2333	2.39902		3.5682		0050896:response to stimulus	0004871:signal transducer activity	-
Mcfd2	AF475282		R004353_01		Multiple coagulation factor deficiency protein 2 homolog precursor (Neural stem cell derived neuronal survival protein). [Source:Uniprot/SWISSPROT;Acc:Q8K5B3]		7.76728					-	0046872:metal ion binding	-
Lmbrd1	NM_139189		R004354_01		liver regeneration p-53 related protein [Source:RefSeq_peptide;Acc:NP_631928]	3.2704						-	-	-
	AY078385		R004357_01		KIAA1536 protein [Source:RefSeq_peptide;Acc:NP_631929]		0.352536					-	-	-
Phf5a	XM_576613,BC063807		R004360_01		PHD finger-like domain protein 5A (Splicing factor 3B associated 14 kDa protein) (SF3b14b). [Source:Uniprot/SWISSPROT;Acc:P83871]					2.27574		-	-	-
	NM_019174		R004362_01		Carbonic anhydrase 4 precursor (EC 4.2.1.1) (Carbonic anhydrase IV) (Carbonate dehydratase IV) (CA-IV). [Source:Uniprot/SWISSPROT;Acc:P48284]		0.0372022					0008152:metabolism	0046872:metal ion binding	0016020:membrane
Ap1g1	XM_341686		R004364_01		Gamma-adaptin (Fragment). [Source:Uniprot/SPTREMBL;Acc:Q8R525]	4.86263				2.16003		-	-	-
Crcp	NM_053670		R004365_01		Calcitonin gene-related peptide-receptor component protein (CGRP- receptor component protein) (CGRP-RCP) (CGRPRCP). [Source:Uniprot/SWISSPROT;Acc:Q8VHM6]		2.16238					-	-	-
Hint3	XM_341742		R004367_01		Histidine triad protein 4 (Fragment). [Source:Uniprot/SPTREMBL;Acc:Q8K3P7]					4.37274		-	-	-
	AY046415		R004369_01		cystatin E/M [Source:RefSeq_peptide;Acc:NP_598250]	0.449786						-	0030234:enzyme regulator activity	-
	L27487		R004396_01		Calcitonin gene-related peptide type 1 receptor precursor (CGRP type 1 receptor) (Calcitonin receptor-like receptor). [Source:Uniprot/SWISSPROT;Acc:Q63118]	13.0447						0007154:cell communication	0001633:secretin-like receptor activity	0016021:integral to membrane
Ada	NM_130399	MMU73107;MUSADAM11;MUSADAM;BC002075	R004405_01	M200000141	adenosine deaminase [Source:MarkerSymbol;Acc:MGI:87916]		0.141117	15.6488				0009156:ribonucleoside monophosphate biosynthesis	0003824:catalytic activity	-
Dhrs4	NM_153315		R004406_01		Dehydrogenase/reductase SDR family member 4 (EC 1.1.1.184) (NADPH- dependent carbonyl reductase/NADP-retinol dehydrogenase) (CR) (PHCR) (Peroxisomal short-chain alcohol dehydrogenase) (NADPH-dependent retinol dehydrogenase/reductase) (NDRD). [Source:Uniprot/SWISSPROT;Acc:Q8VID1]		4.39971			2.41923		0008152:metabolism	0003824:catalytic activity	0042579:microbody
Sdf4	NM_130412		R004407_01		45 kDa calcium-binding protein precursor (Cab45) (Stromal cell-derived factor 4) (SDF-4). [Source:Uniprot/SWISSPROT;Acc:Q91ZS3]	4.0721						-	0046872:metal ion binding	0005737:cytoplasm
Stk16	D86220		R004410_01		Serine/threonine-protein kinase 16 (EC 2.7.1.37) (Protein kinase PKL12) (Myristoylated and palmitoylated serine/threonine-protein kinase) (MPSK) (TGF-beta-stimulated factor 1) (TSF-1). [Source:Uniprot/SWISSPROT;Acc:P57760]		2.05719					0043170:macromolecule metabolism	0005488:binding	-
	AJ294544		R004412_01		arginine vasopressin-induced 1 [Source:RefSeq_peptide;Acc:NP_599200]		0.47975					-	-	-
	AB084278		R004416_01		Neuropeptide W precursor (Preproprotein L8) (PPL8) [Contains: Neuropeptide W-23 (NPW23) (L8); Neuropeptide W-30 (NPW30) (L8C)]. [Source:Uniprot/SWISSPROT;Acc:Q8K1M5]	0.236598	0.0675					0007154:cell communication	-	-
Stambp	NM_138531		R004417_01		STAM-binding protein (EC 3.1.2.15) (Associated molecule with the SH3 domain of STAM). [Source:Uniprot/SWISSPROT;Acc:Q8R424]	2.67617				4.79949		-	-	-
	AB077042		R004420_01		Sodium-dependent phosphate transport protein 2C (Sodium/phosphate cotransporter 2C) (Na(+)/Pi cotransporter 2C) (Sodium-phosphate transport protein 2C) (Na(+)-dependent phosphate cotransporter 2C) (NaPi-2c) (Solute carrier family 34 member 3). [Source:Uniprot/SWISSPROT;Acc:Q8K4R8]	0.253553	0.496655					0008151:cell growth and/or maintenance	0005215:transporter activity	0016020:membrane
Osgin1	BC091111		R004425_01		pregnancy-induced growth inhibitor [Source:RefSeq_peptide;Acc:NP_612513]		5.23918					-	-	-
	NM_080907		R004428_01		Serine/threonine phosphatase 4 regulatory subunit 1. [Source:Uniprot/SWISSPROT;Acc:Q8VI02]	4.21395						-	-	-
	NM_134458		R004434_01		proteasome (prosome, macropain) 26S subunit, ATPase 3, interacting protein [Source:RefSeq_peptide;Acc:NP_604453]		0.489901					-	0004871:signal transducer activity	-
Pank4	AF399873		R004437_01		Pantothenate kinase 4 (EC 2.7.1.33) (Pantothenic acid kinase 4) (rPanK4). [Source:Uniprot/SWISSPROT;Acc:Q923S8]		2.31337					0009058:biosynthesis	0005488:binding	-
Skap2	BC070949		R004439_01		src family associated phosphoprotein 2 [Source:RefSeq_peptide;Acc:NP_569097]		0.37862					-	-	-
Slc25a25	NM_145677		R004441_01		mitochondrial Ca2+-dependent solute carrier [Source:RefSeq_peptide;Acc:NP_663710]		8.47336		2.43982			0008151:cell growth and/or maintenance	0005215:transporter activity	0005743:mitochondrial inner membrane
Cs	AF461496		R004444_01		citrate synthase [Source:RefSeq_peptide;Acc:NP_570111]	2.00321						0006091:energy pathways	0016829:lyase activity	-
Ubd	BF551589	CT010257;CR974567;BC036383;BC027627;AL078630;AF314088	R004447_01	M200009290	ubiquitin D [Source:MarkerSymbol;Acc:MGI:1344410]		0.040939	4.8685		2.38231		-	-	-
	BC088166		R004451_01		AMBP protein precursor [Contains: Alpha-1-microglobulin; Inter-alpha- trypsin inhibitor light chain (ITI-LC) (Bikunin) (HI-30); Trypstatin]. [Source:Uniprot/SWISSPROT;Acc:Q64240]		22.3735					0006952:defense response	0046904:calcium oxalate binding	0016020:membrane
Cops2	AB081072		R004460_01		COP9 signalosome complex subunit 2 (Signalosome subunit 2) (SGN2) (JAB1-containing signalosome subunit 2) (Thyroid receptor interacting protein 15) (Alien homolog). [Source:Uniprot/SWISSPROT;Acc:P61203]	4.95239				2.20486		-	-	-
-	BC097282		R004468_01		mitofusin 1 [Source:MarkerSymbol;Acc:MGI:1914664] [from mouse gene ENSMUSG00000027668]	2.7972	2.42644					0043170:macromolecule metabolism	0000166:nucleotide binding	0005739:mitochondrion
Dyt1	NM_153303		R004469_01		dystonia 1 [Source:RefSeq_peptide;Acc:NP_695215]	3.46786						-	-	-
Acot8	NM_130756		R004471_01		Peroxisomal acyl-coenzyme A thioester hydrolase 1 (EC 3.1.2.2) (Peroxisomal long-chain acyl-coA thioesterase 1) (Acyl-CoA thioesterase 8) (Peroxisomal acyl-CoA thioesterase 2) (PTE-2). [Source:Uniprot/SWISSPROT;Acc:Q8VHK0]		2.34497					0006629:lipid metabolism	0003824:catalytic activity	-
	NM_131902		R004472_01		cyclin-dependent kinase inhibitor 2C (p18, inhibits CDK4) [Source:RefSeq_peptide;Acc:NP_571977]	3.38067						-	0003824:catalytic activity	-
Cxcl9	NM_145672	AC109603;MUSMIGP4A;BC003343	R004475_01	M200000272	chemokine (C-X-C motif) ligand 9 [Source:MarkerSymbol;Acc:MGI:1352449]		0.0874488	3.32886		2.90292		0050874:organismal physiological process	0005125:cytokine activity	0005576:extracellular
Gzma	AB082125		R004486_01		granzyme A [Source:RefSeq_peptide;Acc:NP_703198]		0.14699					0019538:protein metabolism	0004295:trypsin activity	-
Asrgl1	AF329099		R004496_01		asparaginase-like sperm autoantigen [Source:RefSeq_peptide;Acc:NP_659557]		3.89956					0009056:catabolism	0003824:catalytic activity	-
Fads3	AJ494720		R004498_01		fatty acid desaturase 3 [Source:RefSeq_peptide;Acc:NP_775160]		0.19784					-	0003824:catalytic activity	-
Mark3	NM_130749		R004499_01		MAP/microtubule affinity-regulating kinase 3 (EC 2.7.1.37). [Source:Uniprot/SWISSPROT;Acc:Q8VHF0]	2.27827						0043170:macromolecule metabolism	0005488:binding	-
-	-		R004500_01		-		2.15089					-	-	-
Fkbp4	XM_342763		R004504_01		FK506-binding protein 4 (EC 5.2.1.8) (Peptidyl-prolyl cis-trans isomerase) (PPIase) (Rotamase) (p59 protein) (HSP binding immunophilin) (HBI) (FKBP52 protein) (52 kDa FK506 binding protein) (FKBP59) (Fragment). [Source:Uniprot/SWISSPROT;Acc:Q9QVC8]		2.66903					-	-	-
	BC078720		R004509_01		adipocyte complement related protein of 30 kDa [Source:RefSeq_peptide;Acc:NP_653345]	0.107517			0.0749166			0008151:cell growth and/or maintenance	-	0005737:cytoplasm
Bambi	NM_139082		R004516_01		BMP and activin membrane-bound inhibitor homolog precursor (Kinase- deficient TGFbeta superfamily receptor subunit). [Source:Uniprot/SWISSPROT;Acc:Q91XN4]	2.71035						-	0004871:signal transducer activity	-
Psmb8	NM_080767		R004525_01		Proteasome subunit beta type 8 precursor (EC 3.4.25.1) (Proteasome component C13) (Macropain subunit C13) (Multicatalytic endopeptidase complex subunit C13). [Source:Uniprot/SWISSPROT;Acc:P28064]	2.0792	2.30605		4.31432	2.92235		0050874:organismal physiological process	0003824:catalytic activity	0005839:proteasome core complex (sensu Eukarya)
-	-		R004526_01		-		0.471102					-	-	-
Rdh7	BC098650		R004531_01		Retinol dehydrogenase 7 (EC 1.1.1.105) (Retinol dehydrogenase type III) (RODH III). [Source:Uniprot/SWISSPROT;Acc:P55006]		26.8435					0008152:metabolism	0003824:catalytic activity	0042598:vesicular fraction
Scp2	M62763		R004532_01		Nonspecific lipid-transfer protein, mitochondrial precursor (NSL-TP) (Sterol carrier protein 2) (SCP-2) (Sterol carrier protein X) (SCP-X) (SCPX). [Source:Uniprot/SWISSPROT;Acc:P11915]		4.67902			3.96884		0008151:cell growth and/or maintenance	0008289:lipid binding	0042579:microbody
Tank	BC088854		R004535_01		TRAF family member-associated Nf-kappa B activator [Source:RefSeq_peptide;Acc:NP_665731]					3.27952		-	0046872:metal ion binding	0005622:intracellular
Igfbp1	BC078889		R004541_01		Insulin-like growth factor binding protein 1 precursor (IGFBP-1) (IBP- 1) (IGF-binding protein 1). [Source:Uniprot/SWISSPROT;Acc:P21743]	0.459995	30.7616		2.2872	15.935		0050793:regulation of development	0005488:binding	0005576:extracellular
	NM_139183		R004546_01		Corticotropin-releasing factor binding protein precursor (CRF-binding protein) (CRF-BP) (Corticotropin-releasing hormone-binding protein) (CRH-BP). [Source:Uniprot/SWISSPROT;Acc:P24388]	2.11145						-	-	-
-	XM_578102		R004549_01		Liver NTE-related protein. [Source:Uniprot/SPTREMBL;Acc:Q8K3H9]	0.284381	8.85301			0.24342		-	0045735:nutrient reservoir activity	-
Txnl1	NM_080887		R004566_01		thioredoxin-like (32kD) [Source:RefSeq_peptide;Acc:NP_543163]	6.02636				2.00239		0008152:metabolism	0005215:transporter activity	-
Agpat4	AB067572		R004570_01		1-acyl-sn-glycerol-3-phosphate acyltransferase delta (EC 2.3.1.51) (1- AGP acyltransferase 4) (1-AGPAT 4) (Lysophosphatidic acid acyltransferase-delta) (LPAAT-delta) (1-acylglycerol-3-phosphate O- acyltransferase 4). [Source:Uniprot/SWISSPROT;Acc:Q924S1]		0.280942			0.446831		0006644:phospholipid metabolism	0003824:catalytic activity	0016021:integral to membrane
As3mt	AF393243		R004572_01		Arsenite methyltransferase (EC 2.1.1.137) (S-adenosyl-L- methionine:arsenic(III) methyltransferase) (Methylarsonite methyltransferase). [Source:Uniprot/SWISSPROT;Acc:Q8VHT6]		15.4481					0009410:response to xenobiotic stimulus	0030792:methylarsonite methyltransferase activity	0005737:cytoplasm
Gimap4	NM_173153		R004577_01		GTPase, IMAP family member 4 (Immunity-associated protein 4) (Immunity-associated nucleotide 1 protein). [Source:Uniprot/SWISSPROT;Acc:Q8K3K9]	5.83351	0.196958			4.30138		-	0030554:adenyl nucleotide binding	-
	AF246120		R004581_01		Hephaestin precursor (EC 1.-.-.-). [Source:Uniprot/SWISSPROT;Acc:Q920H8]	2.08262	0.231426					-	0046872:metal ion binding	-
Prpf18	AF244920		R004595_01		Pre-mRNA splicing factor 18 (PRP18 homolog) (Potassium channel regulatory factor). [Source:Uniprot/SWISSPROT;Acc:Q9JKB8]	4.51227						0008380:RNA splicing	0005488:binding	0005681:spliceosome complex
	CO562654		R004602_01		Robo-1 [Source:RefSeq_peptide;Acc:NP_113725]		0.122704					-	-	-
Crkrs	NM_138916		R004604_01		CDC2-related kinase 7 isoform 2 [Source:RefSeq_peptide;Acc:NP_620271]	0.419135						0043170:macromolecule metabolism	0005488:binding	-
Caskin1	NM_080690		R004605_01		Caskin-1 (CASK-interacting protein 1). [Source:Uniprot/SWISSPROT;Acc:Q8VHK2]	0.337114						-	-	-
Gas6	NM_057100		R004613_01		Growth-arrest-specific protein 6 precursor (GAS-6) (Growth- potentiating factor) (GPF). [Source:Uniprot/SWISSPROT;Acc:Q63772]		0.188966		3.79335			-	-	-
	AY573985		R004616_01		protocadherin alpha subfamily C, 2 [Source:RefSeq_peptide;Acc:NP_958825]		0.11092					0007154:cell communication	0046872:metal ion binding	0016020:membrane
Cryab	M55534		R004620_01		Alpha crystallin B chain (Alpha(B)-crystallin). [Source:Uniprot/SWISSPROT;Acc:P23928]		0.106139					-	0005198:structural molecule activity	-
Retsat	AF465614		R004621_01		all-trans-13,14-dihydroretinol saturase [Source:RefSeq_peptide;Acc:NP_659552]				0.123664	2.40907		-	-	-
	NM_153733		R004629_01		Serpin B10 (Transforming growth factor beta repressible serpin) (TGF- beta-repressible serine proteinase inhibitor) (Trespin). [Source:Uniprot/SWISSPROT;Acc:Q8K3K4]		0.121311					-	0030234:enzyme regulator activity	-
Dnajc14	NM_053690		R004636_01		DnaJ (Hsp40) homolog, subfamily C, member 14 [Source:RefSeq_peptide;Acc:NP_446142] | -	4.57198						GO:0006457:protein folding; GO:0006605:protein targeting; GO:0015031:protein transport | -	GO:0031072:heat shock protein binding; GO:0051082:unfolded protein binding | -	GO:0016020:membrane | -
Optn	AB050777		R004644_01		Optineurin (FIP-2-like protein). [Source:Uniprot/SWISSPROT;Acc:Q8R5M4]	0.368201	2.08899			0.451447		-	0046872:metal ion binding	0005622:intracellular
Blcap	NM_133582		R004653_01		Bladder cancer-associated protein (Bladder cancer 10 kDa protein) (Bc10). [Source:Uniprot/SWISSPROT;Acc:P62950]	4.62037						-	-	0016021:integral to membrane
Eml2	AF335571		R004660_01		echinoderm microtubule associated protein like 2 [Source:RefSeq_peptide;Acc:NP_620276]		0.330504					-	-	-
Fmo4	AF458416		R004665_01		Dimethylaniline monooxygenase [N-oxide-forming] 4 (EC 1.14.13.8) (Hepatic flavin-containing monooxygenase 4) (FMO 4) (Dimethylaniline oxidase 4). [Source:Uniprot/SWISSPROT;Acc:Q8K4B7]	2.88166	2.02034					0008152:metabolism	0015036:disulfide oxidoreductase activity	0042598:vesicular fraction
	AF512430		R004666_01		tramdorin 1 [Source:RefSeq_peptide;Acc:NP_647555]	0.220275						0015849:organic acid transport	0005386:carrier activity	0016020:membrane
Phyh	BC086573		R004671_01		Phytanoyl-CoA dioxygenase, peroxisomal precursor (EC 1.14.11.18) (Phytanoyl-CoA alpha-hydroxylase) (PhyH) (Phytanic acid oxidase). [Source:Uniprot/SWISSPROT;Acc:P57093]	2.04318	31.1305					-	0003824:catalytic activity	0042579:microbody
Capn8	D14479		R004673_01		calpain 8 [Source:RefSeq_peptide;Acc:NP_579843]	0.334189	0.250249			0.172437		0019538:protein metabolism	0046872:metal ion binding	0005622:intracellular
-	AF442133		R004681_01		APOBEC-1 complementation factor 43 kDa variant (Fragment). [Source:Uniprot/SPTREMBL;Acc:Q8CH54]					4.37058		0043170:macromolecule metabolism	0005515:protein binding	0030895:apolipoprotein B mRNA editing enzyme complex
	NM_145787		R004697_01		Mas-related G-protein coupled receptor member A. [Source:Uniprot/SWISSPROT;Acc:Q7TN49]	2.33781						0007154:cell communication	0004871:signal transducer activity	0016021:integral to membrane
	NM_131914		R004698_01		caveolin 2 [Source:RefSeq_peptide;Acc:NP_571989]	5.12861	0.164575					-	-	0016599:caveolar membrane
Ppp2r2a	M83298		R004710_01		Serine/threonine protein phosphatase 2A, 55 kDa regulatory subunit B, alpha isoform (PP2A, subunit B, B-alpha isoform) (PP2A, subunit B, B55-alpha isoform) (PP2A, subunit B, PR55-alpha isoform) (PP2A, subunit B, R2-alpha isoform) (PP2A, subunit B, BRA iso [Source:Uniprot/SWISSPROT;Acc:P36876]	2.50788						0007154:cell communication	0030234:enzyme regulator activity	0005941:unlocalized
	BC085713		R004715_01		Choline-phosphate cytidylyltransferase A (EC 2.7.7.15) (Phosphorylcholine transferase A) (CTP:phosphocholine cytidylyltransferase A) (CT A) (CCT A) (CCT-alpha). [Source:Uniprot/SWISSPROT;Acc:P19836]	0.408431						0006644:phospholipid metabolism	0003824:catalytic activity	0009279:outer membrane (sensu Gram-negative Bacteria)
Camk2n1	AA893025		R004717_01		CaM-kinase II inhibitor alpha [Source:RefSeq_peptide;Acc:NP_775459]		0.348924			0.402481		-	0003824:catalytic activity	-
Fgf21	NM_130752		R004748_01		fibroblast growth factor 21 [Source:RefSeq_peptide;Acc:NP_570108]				0.404792			-	0004871:signal transducer activity	-
Mutyh	AF478683		R004756_01		A/G-specific adenine DNA glycosylase (EC 3.2.2.-) (MutY homolog) (rMYH). [Source:Uniprot/SWISSPROT;Acc:Q8R5G2]	0.468426						0006950:response to stress	0016799:hydrolase activity, hydrolyzing N-glycosyl compounds	0005622:intracellular
Clstn3	AJ431642		R004758_01		Calsyntenin-3 precursor. [Source:Uniprot/SWISSPROT;Acc:Q8R553]	0.395022	3.40222					0016337:cell-cell adhesion	0005515:protein binding	0016021:integral to membrane
Map2k2	L14936		R004759_01		Dual specificity mitogen-activated protein kinase kinase 2 (EC 2.7.1.-) (MAP kinase kinase 2) (MAPKK 2) (ERK activator kinase 2) (MAPK/ERK kinase 2) (MEK2). [Source:Uniprot/SWISSPROT;Acc:P36506]	0.392869						0043170:macromolecule metabolism	0005488:binding	-
	BF553831		R004778_01		Prokineticin 2 precursor (PK2). [Source:Uniprot/SWISSPROT;Acc:Q8R413]		0.25795					0007610:behavior	-	-
Gimap5	AY550021		R004780_01		GTPase, IMAP family member 5 (Immunity-associated nucleotide 4-like 1 protein) (Immunity-associated nucleotide 4 protein). [Source:Uniprot/SWISSPROT;Acc:Q8K3L6]		0.280225					-	0005488:binding	0005739:mitochondrion
	BC088219		R004783_01		CD69 antigen [Source:RefSeq_peptide;Acc:NP_599154]	2.41406	0.0635722					-	0005488:binding	-
	NM_145673		R004809_01		v-maf musculoaponeurotic fibrosarcoma oncogene family, protein K [Source:RefSeq_peptide;Acc:NP_663706]	2.41708						0006351:transcription, DNA-dependent	0005488:binding	0005622:intracellular
F7	AF532184		R004824_01		Coagulation factor VII precursor (EC 3.4.21.21) (Serum prothrombin conversion accelerator) [Contains: Factor VII light chain; Factor VII heavy chain]. [Source:Uniprot/SWISSPROT;Acc:Q8K3U6]		18.6795					0050874:organismal physiological process	0003802:coagulation factor VIIa activity	0005576:extracellular
Homez	NM_152849		R004825_01		Homeobox-leucine zipper protein Homez (Homeodomain leucine zipper- containing factor). [Source:Uniprot/SWISSPROT;Acc:Q8K3E9]	0.481599						0006351:transcription, DNA-dependent	0030528:transcription regulator activity	0005622:intracellular
Coro1a	NM_130411		R004860_01		coronin, actin binding protein 1A [Source:RefSeq_peptide;Acc:NP_569095]	4.14988	0.118986					-	0005198:structural molecule activity	0019028:viral capsid
Chd1l	XM_227510		R004884_01		PREDICTED: similar to chromodomain helicase DNA binding protein 1-like [Source:RefSeq_peptide_predicted;Acc:XP_227510]		6.62709					-	-	-
Polr2a	XM_343922		R004893_01		PREDICTED: similar to DNA-directed RNA polymerase II largest subunit (RPB1) [Source:RefSeq_peptide_predicted;Acc:XP_343923]	0.369691						0006351:transcription, DNA-dependent	0003824:catalytic activity	0005665:DNA-directed RNA polymerase II, core complex
-	-		R004895_01		-		2.50902					-	-	-
Cnot2	XM_576225		R004897_01		CCR4-NOT transcription complex, subunit 2 (predicted) [Source:RefSeq_peptide;Acc:NP_001011988]	9.88927	2.93255		3.56595	4.56742		0006350:transcription	0030528:transcription regulator activity	0005622:intracellular
Uqcrc2	BC083610		R004900_01		Ubiquinol-cytochrome-c reductase complex core protein 2, mitochondrial precursor (EC 1.10.2.2) (Complex III subunit II). [Source:Uniprot/SWISSPROT;Acc:P32551]	9.19664				7.61398		0019538:protein metabolism	0005386:carrier activity	0005746:mitochondrial electron transport chain
Tmem165	BC097478		R004903_01		TPA regulated locus [Source:RefSeq_peptide;Acc:NP_001019973]		0.376977			2.72928		-	-	-
Pigc	BC087080		R004910_01		Phosphatidylinositol N-acetylglucosaminyltransferase subunit C (EC 2.4.1.198) (Phosphatidylinositol-glycan biosynthesis, class C protein) (PIG-C). [Source:Uniprot/SWISSPROT;Acc:Q5PQQ4]	5.40913	2.07933					-	-	-
Brd2	NM_212495		R004915_01		bromodomain-containing 2 [Source:RefSeq_peptide;Acc:NP_997660]				2.24265			-	-	-
Sugt1	XM_214242		R004923_01		Aa1114. [Source:Uniprot/SPTREMBL;Acc:Q7TQ12]	2.02605				2.32349		-	-	-
Papola	XM_234508		R004924_01		PREDICTED: similar to polyA polymerase [Source:RefSeq_peptide_predicted;Acc:XP_234508]	2.24947						-	-	-
Eif3d	BC079005		R004925_01		eukaryotic translation initiation factor 3 subunit 7 [Source:RefSeq_peptide;Acc:NP_001004283]	2.25752						0019538:protein metabolism	0045182:translation regulator activity	-
Tmem126a	BC089104,CB566975		R004927_01		–		2.89064					-	-	-
Med30	XM_216917		R004931_01		PREDICTED: similar to TRAP/Mediator complex component TRAP25 [Source:RefSeq_peptide_predicted;Acc:XP_216917]	2.77063						-	-	-
RGD1304719	DN936417		R004933_01		–				0.37116			-	-	-
Sdhb	XM_216558		R004935_01		Succinate dehydrogenase [ubiquinone] iron-sulfur protein (EC 1.3.5.1) (Ip) (Iron-sulfur subunit of complex II) (Fragment). [Source:Uniprot/SWISSPROT;Acc:P21913]	2.66188	2.0226					0006118:electron transport	0003824:catalytic activity	0005739:mitochondrion
Cops3	BC079143		R004938_01		COP9 constitutive photomorphogenic homolog subunit 3 [Source:RefSeq_peptide;Acc:NP_001004200]	3.10967				5.54481		-	-	-
Mrpl51	XM_216269		R004948_01		PREDICTED: similar to mitochondrial ribosomal protein L51 [Source:RefSeq_peptide_predicted;Acc:XP_216269]	4.45735	2.91654					-	-	-
Myl9	CO392972		R004953_01		Myosin regulatory light chain 2, smooth muscle isoform (Myosin RLC). [Source:Uniprot/SWISSPROT;Acc:Q64122]		0.193378					0007275:development	0046872:metal ion binding	0016459:myosin
	CA510507		R004954_01		PREDICTED: similar to interferon alpha/beta receptor [Source:RefSeq_peptide_predicted;Acc:XP_213649]		0.369548					-	-	-
-	BI395664		R004959_01		brain protein 17 [Source:MarkerSymbol;Acc:MGI:1930773] [from mouse gene ENSMUSG00000026179]				0.398164			-	-	-
	XM_575326		R004964_01		Fas-activated serine/threonine kinase (predicted) [Source:RefSeq_peptide;Acc:NP_001011967]		2.2902					-	-	-
Creg1	XM_213921		R004970_01		PREDICTED: similar to cellular repressor of E1A-stimulated genes CREG [Source:RefSeq_peptide_predicted;Acc:XP_213921]	2.73451	3.93746					-	-	-
	XM_225735		R004971_01		PREDICTED: similar to ring finger and KH domain containing 2 [Source:RefSeq_peptide_predicted;Acc:XP_225735]	3.93105						-	0005488:binding	-
Psmd11	XM_220754		R004973_01		PREDICTED: similar to 26S proteasome non-ATPase regulatory subunit 11 (26S proteasome regulatory subunit S9) (26S proteasome regulatory subunit p44.5) [Source:RefSeq_peptide_predicted;Acc:XP_220754]	2.62286				2.00315		-	-	-
Mcm4	XM_344048		R004978_01		Replication licensing factor MCM4 (Fragment). [Source:Uniprot/SPTREMBL;Acc:Q99PM4]	3.93524	0.450716			2.50141		-	-	-
-	-		R004983_01		-	3.63779				4.13299		-	-	-
Nsmce4a	XM_215089		R004986_01		PREDICTED: similar to novel protein [Source:RefSeq_peptide_predicted;Acc:XP_215089]	2.87998						-	-	-
Eif4b	BC085933		R004988_01		eukaryotic translation initiation factor 4B [Source:RefSeq_peptide;Acc:NP_001008325]	3.31586						-	-	-
LOC302640	BC085822		R004990_01		acyl-Coenzyme A thioesterase 2, mitochondrial [Source:RefSeq_peptide;Acc:NP_001013982]	0.497412	0.297829					-	-	-
Cstf1	XM_230891		R004991_01		Cleavage stimulation factor, 50 kDa subunit (CSTF 50 kDa subunit) (CF- 1 50 kDa subunit) (CstF-50). [Source:Uniprot/SWISSPROT;Acc:Q5BJQ6]		2.02129					-	-	-
-	BC083584		R004997_01		UPF0326 protein CGI-146 homolog. [Source:Uniprot/SWISSPROT;Acc:Q9D291] [from mouse gene ENSMUSG00000026502]		2.01618			0.431537		-	-	-
	AJ534984		R004999_01		Protein Ymer. [Source:Uniprot/SWISSPROT;Acc:Q810U0]	0.181598						-	-	-
Fbxl4	XM_232833		R005006_01		PREDICTED: similar to F-box and leucine-rich repeat protein 4 [Source:RefSeq_peptide_predicted;Acc:XP_232833]					2.46863		-	-	-
Raly	BC087074		R005011_01		hnRNP-associated with lethal yellow (predicted) [Source:RefSeq_peptide;Acc:NP_001011958]	3.4357	0.461454			3.25393		-	-	-
	XM_216725		R005013_01		PREDICTED: similar to WW45 protein [Source:RefSeq_peptide_predicted;Acc:XP_216725]	3.4555						-	-	-
-	XM_576948		R005014_01		HECT, UBA and WWE domain containing protein 1 (EC 6.3.2.-) (E3 ubiquitin protein ligase URE-B1) (Upstream regulatory element binding protein 1) (Fragment). [Source:Uniprot/SWISSPROT;Acc:P51593]					2.20476		0006351:transcription, DNA-dependent	0005488:binding	0005622:intracellular
	CB702518		R005020_01		solute carrier family 30 (zinc transporter), member 9 [Source:MarkerSymbol;Acc:MGI:1923690] [from mouse gene ENSMUSG00000029221]	6.96515						-	-	-
	BC089213		R005021_01		glutaminyl-tRNA synthase (glutamine-hydrolyzing)-like 1 [Source:RefSeq_peptide;Acc:NP_001014056]		4.12406					-	-	-
BC008155	BC104693		R005025_01		RGD1306126_predicted protein. [Source:Uniprot/SPTREMBL;Acc:Q3SWT8]	0.443923			0.4934			-	-	-
Psmd5	XM_216041		R005034_01		PREDICTED: similar to 26S proteasome non-ATPase regulatory subunit 5 (26S proteasome subunit S5B) (26S protease subunit S5 basic) [Source:RefSeq_peptide_predicted;Acc:XP_216041]	3.33949	2.42075					-	-	-
Yeats4	XM_216890		R005041_01		PREDICTED: similar to YEATS domain containing 4 [Source:RefSeq_peptide_predicted;Acc:XP_216890]	2.89081						0006351:transcription, DNA-dependent	-	0005622:intracellular
Cdc73	BC097445		R005042_01		Parafibromin (Cell division cycle protein 73 homolog) (Hyperparathyroidism 2 protein homolog). [Source:Uniprot/SWISSPROT;Acc:Q4V8C8]	2.54436						-	-	-
Aifm2	XM_342137		R005048_01		PREDICTED: similar to apoptosis-inducing factor (AIF)-like mitchondrion-associated inducer of death [Source:RefSeq_peptide_predicted;Acc:XP_342138]					2.47321		0008152:metabolism	0003824:catalytic activity	-
Scrn3	CO562659		R005062_01		secernin 3 (predicted) [Source:RefSeq_peptide;Acc:NP_001013180]	3.99597	3.06937			2.14585		-	-	-
-	CO575224		R005070_01		protein tyrosine phosphatase, non-receptor type 22 (lymphoid) [Source:MarkerSymbol;Acc:MGI:107170] [from mouse gene ENSMUSG00000027843]		0.157226					-	-	-
	XM_213598		R005076_01		PREDICTED: similar to Replication factor C (activator 1) 4 [Source:RefSeq_peptide_predicted;Acc:XP_213598]	3.58134						-	-	-
Tm9sf3	XM_220013		R005080_01		PREDICTED: similar to transmembrane protein TM9SF3 [Source:RefSeq_peptide_predicted;Acc:XP_220013]	8.18244				11.4009		0008151:cell growth and/or maintenance	0005215:transporter activity	0016021:integral to membrane
	XM_214012		R005083_01		Serologically defined breast cancer antigen NY-BR-16-like protein (Fragment). [Source:Uniprot/SPTREMBL;Acc:Q99MD2]	4.47035						-	-	-
Cpa2	NM_001013083		R005087_01		Carboxypeptidase A2 precursor (EC 3.4.17.15). [Source:Uniprot/SWISSPROT;Acc:P19222]					10.3493		0019538:protein metabolism	0008237:metallopeptidase activity	-
Irf5	XM_216105		R005089_01		PREDICTED: similar to interferon regulatory factor 5 [Source:RefSeq_peptide_predicted;Acc:XP_216105]	3.78897						-	-	-
Bxdc2	BC098005		R005090_01		–	2.40139						-	-	-
Rqcd1	BC087134		R005092_01		rcd1 (required for cell differentiation) homolog 1 (S. pombe) (predicted) [Source:RefSeq_peptide;Acc:NP_001009357]	2.10113						-	-	-
Stard10	BC091411		R005101_01		START domain containing 10 (predicted) [Source:RefSeq_peptide;Acc:NP_001013087]		7.27998					-	-	-
-	DN937329		R005105_01		serine/arginine repetitive matrix 1 [Source:MarkerSymbol;Acc:MGI:1858303] [from mouse gene ENSMUSG00000028809]	0.316942						0006396:RNA processing	-	-
-	XM_342970		R005107_01		Caldecrin precursor (EC 3.4.21.2) (Chymotrypsin C) (Serum calcium- decreasing factor). [Source:Uniprot/SWISSPROT;Acc:P55091]		0.364103			2.26124		0019538:protein metabolism	0004295:trypsin activity	-
Dbt	BC101904		R005113_01		Branched-chain alpha-keto acid dihydrolipoyl acyltransferase (Fragment). [Source:Uniprot/SPTREMBL;Acc:Q99PU6]					2.61323		-	-	-
	XM_213902		R005118_01		Laminin chain (Fragment). [Source:Uniprot/SPTREMBL;Acc:P70638]		0.243844					0008152:metabolism	0005386:carrier activity	0045285:ubiquinol-cytochrome-c reductase complex
-	XM_342421		R005128_01		PREDICTED: similar to Complement C5 precursor (Hemolytic complement) [Source:RefSeq_peptide_predicted;Acc:XP_342422]	5.17345	20.6942			5.22795		-	-	-
	XM_236321		R005132_01		PREDICTED: similar to sex-determination protein homolog Fem1b [Source:RefSeq_peptide_predicted;Acc:XP_236321]		0.380507					-	-	-
Ndufb9	CB313264		R005133_01		PREDICTED: similar to NADH dehydrogenase (ubiquinone) 1 beta subcomplex, 9 [Source:RefSeq_peptide_predicted;Acc:XP_216929]		2.90023					0008152:metabolism	0003824:catalytic activity	0005743:mitochondrial inner membrane
Fam45a	XM_217671		R005134_01		PREDICTED: similar to RIKEN cDNA 1810055E12 [Source:RefSeq_peptide_predicted;Acc:XP_217671]	4.34813				4.34602		-	-	-
	CF111805		R005163_01		PREDICTED: similar to 2610027C15Rik protein [Source:RefSeq_peptide_predicted;Acc:XP_342916]		0.344199					-	-	-
-	XM_233839		R005164_01		echinoderm microtubule associated protein like 4 [Source:MarkerSymbol;Acc:MGI:1926048] [from mouse gene ENSMUSG00000032624]	0.377696				0.355257		-	-	-
Son	XM_221656		R005172_01		Son_predicted protein (Fragment). [Source:Uniprot/SPTREMBL;Acc:Q6PDU3]	0.410042						-	-	-
	XM_236438		R005174_01		PREDICTED: similar to WD repeat domain 11 protein [Source:RefSeq_peptide_predicted;Acc:XP_236438]	0.432939						-	-	-
Ifngr2	XM_340967		R005182_01		PREDICTED: similar to interferon gamma receptor 2 [Source:RefSeq_peptide_predicted;Acc:XP_340968]	4.07667	0.220399			3.46434		-	0004871:signal transducer activity	0016020:membrane
RGD1310769	XM_216756		R005198_01		PREDICTED: similar to c14orf1-like protein [Source:RefSeq_peptide_predicted;Acc:XP_216756]	2.53703				5.24489		-	-	-
	BC085811		R005203_01		LanC-like protein 1 (40 kDa erythrocyte membrane protein) (p40). [Source:Uniprot/SWISSPROT;Acc:Q9QX69]	2.15484						-	-	-
Bmp2k	XM_573559		R005210_01		LOC289485 protein (Fragment). [Source:Uniprot/SPTREMBL;Acc:Q3SYQ0]		5.26055			0.425141		-	-	-
Mtx2	BC086360		R005212_01		metaxin 2 (predicted) [Source:RefSeq_peptide;Acc:NP_001008287]	2.62279	3.75419					-	-	-
Tcf25	XM_214707		R005217_01		PREDICTED: similar to FKSG26 protein [Source:RefSeq_peptide_predicted;Acc:XP_214707]	2.22235						-	-	-
Slc25a39	BC097349		R005220_01		–				0.491463			-	-	-
Dimt1	BC098737		R005227_01		PREDICTED: similar to RIKEN cDNA 1500031M22 [Source:RefSeq_peptide_predicted;Acc:XP_215477]	2.07972						-	-	-
Prpf4b	XM_574012		R005252_01		PRP4 pre-mRNA processing factor 4 homolog B (yeast) (predicted) [Source:RefSeq_peptide;Acc:NP_001011923]	2.37985			2.2929			0043170:macromolecule metabolism	0005488:binding	-
	XM_217454		R005274_01		PREDICTED: similar to mKIAA0617 protein [Source:RefSeq_peptide_predicted;Acc:XP_217454]	6.53524						-	-	-
	BC079193		R005290_01		tumor suppressor candidate 3 [Source:RefSeq_peptide;Acc:NP_001004212]	2.80061	0.155851					-	-	-
Mapkap1	BC079073		R005301_01		mitogen-activated protein kinase associated protein 1 (predicted) [Source:RefSeq_peptide;Acc:NP_001011964]					2.31755		-	-	-
Hsph1	BC081945		R005310_01		heat shock protein 105 (predicted) [Source:RefSeq_peptide;Acc:NP_001011901]		2.00906					-	-	-
Fam151a	BC081977		R005316_01		–	0.437438						-	-	-
-	XM_234768		R005318_01		LRRG00118. [Source:Uniprot/SPTREMBL;Acc:Q6QI90]	5.08944						-	-	-
	XM_343189		R005324_01		PREDICTED: similar to cytoskeleton-associated protein 4 [Source:RefSeq_peptide_predicted;Acc:XP_343190]		0.150889					-	-	-
Adss	XM_222946		R005330_01		PREDICTED: similar to adenylosuccinate synthetase, non muscle [Source:RefSeq_peptide_predicted;Acc:XP_222946]	10.8391				4.37225		-	-	-
Riok3	XM_341578		R005331_01		PREDICTED: similar to RIO kinase 3 [Source:RefSeq_peptide_predicted;Acc:XP_341579]	3.36677						-	-	-
Zfp706	XM_576251		R005340_01		PREDICTED: similar to RIKEN cDNA 3110006P09 [Source:RefSeq_peptide_predicted;Acc:XP_576251]	5.57079				2.22116		-	0046872:metal ion binding	0005622:intracellular
RGD1309534	BC085915		R005341_01		–					3.12391		-	-	-
Rae1	BC105758		R005345_01		RAE1 RNA export 1 homolog [Source:RefSeq_peptide;Acc:NP_001028880]	2.49495						-	-	-
Csnrp2	XM_235661		R005349_01		PREDICTED: similar to TGF-beta induced apoptosis protein 12 [Source:RefSeq_peptide_predicted;Acc:XP_235661]		3.17453					-	-	-
Rufy3	BC089952		R005353_01		rap2 interacting protein x [Source:RefSeq_peptide;Acc:NP_001020298]		2.59479					-	-	-
	AY972521		R005366_01		Friend leukemia integration 1 (predicted) [Source:RefSeq_peptide;Acc:NP_001017381]	2.64412	0.258131					-	-	-
Gemin6	AY053516		R005384_01		gem (nuclear organelle) associated protein 6 (predicted) [Source:RefSeq_peptide;Acc:NP_001009466]		4.401					-	-	-
Drg1	CB796810		R005385_01		developmentally regulated GTP binding protein 1 (predicted) [Source:RefSeq_peptide;Acc:NP_001009685]	3.62429	2.16635					-	-	-
	BC087130		R005404_01		ATP/GTP-binding protein [Source:RefSeq_peptide;Acc:NP_001009599]	3.13841						-	-	-
Zfp364	XM_342300		R005407_01		PREDICTED: similar to Zinc finger protein 364 (Rabring 7) [Source:RefSeq_peptide_predicted;Acc:XP_342301]	4.98761						-	-	-
Zfp593	XM_216542		R005410_01		PREDICTED: similar to zinc finger protein 593 [Source:RefSeq_peptide_predicted;Acc:XP_216542]	0.451835	2.17545		0.4311			-	-	-
Zc3h15	BC088438		R005433_01		brain zinc finger protein [Source:RefSeq_peptide;Acc:NP_001010963]	2.06819	2.24903					-	-	-
-	XM_343083		R005451_01		phosphatidylinositol glycan, class H [Source:MarkerSymbol;Acc:MGI:99463] [from mouse gene ENSMUSG00000021120]					7.4089		-	-	-
	XM_214245		R005470_01		PREDICTED: similar to highwire; PAM; rpm 1 [Source:RefSeq_peptide_predicted;Acc:XP_214245]	0.32878						0008152:metabolism	0046872:metal ion binding	0005622:intracellular
RGD1559923	XM_573749		R005482_01		PREDICTED: similar to chromosome 14 open reading frame 35 [Source:RefSeq_peptide_predicted;Acc:XP_573749]	3.3364						-	0016410:N-acyltransferase activity	-
Mesdc2	BC085892		R005484_01		mesoderm development candiate 2 (predicted) [Source:RefSeq_peptide;Acc:NP_001008346]					2.23076		-	-	-
-	CV072883		R005491_01		suppressor of Ty 3 homolog (S. cerevisiae) [Source:MarkerSymbol;Acc:MGI:1923723] [from mouse gene ENSMUSG00000038954]	0.401807						-	-	-
Prpf38b	BC079264		R005493_01		–	0.353081						-	-	-
	XM_227230		R005497_01		PREDICTED: similar to Mlf1 protein [Source:RefSeq_peptide_predicted;Acc:XP_227230]		0.114					-	-	-
	XM_232772		R005504_01		PREDICTED: similar to High glucose-regulated protein 8 [Source:RefSeq_peptide_predicted;Acc:XP_232772]	3.31429						-	-	-
	AJ426052		R005530_01		ATP-binding cassette, sub-family A (ABC1), member 5 [Source:RefSeq_peptide;Acc:NP_775429]	2.31636						0008151:cell growth and/or maintenance	0017076:purine nucleotide binding	0016020:membrane
Usp1	BC092574		R005537_01		ubiquitin specific protease 1 (predicted) [Source:RefSeq_peptide;Acc:NP_001015015]	4.35563						-	-	-
Syap1	BC079116		R005547_01		SYAP1 protein [Source:RefSeq_peptide;Acc:NP_001004253]	6.26314						-	-	-
Abhd14b	BC076385		R005557_01		–		2.70453			2.24437		-	0003824:catalytic activity	-
RGD1562407	XM_574105,XM_225472		R005567_01		PREDICTED: similar to WAC [Source:RefSeq_peptide_predicted;Acc:XP_225472]	5.57594				14.8586		-	-	-
-	XM_240330		R005572_01		Nisch_predicted protein (Fragment). [Source:Uniprot/SPTREMBL;Acc:Q4G017]		0.479205					0007154:cell communication	-	-
Arhgap1	DN933211		R005575_01		PREDICTED: similar to Arhgap1 protein [Source:RefSeq_peptide_predicted;Acc:XP_230284]	2.68831						-	-	-
Arl6ip2	XM_216629		R005579_01		Arl6ip2_predicted protein (Fragment). [Source:Uniprot/SPTREMBL;Acc:Q562A0]	11.4984				5.0272		-	-	-
Zfp313	BC098633		R005596_01		Zinc finger protein 313. [Source:Uniprot/SWISSPROT;Acc:Q6J2U6]	18.7306				5.79878		-	0046872:metal ion binding	0005622:intracellular
Uba1	BC085791		R005600_01		–	6.2972						0008152:metabolism	0003824:catalytic activity	-
Tmem66	BC078979		R005607_01		Transmembrane protein 66 precursor. [Source:Uniprot/SWISSPROT;Acc:Q6AYN2]	4.43705	0.447407			5.44703		-	-	-
Lgtn	BC087701		R005613_01		Ligatin. [Source:Uniprot/SWISSPROT;Acc:Q5PPG7]	3.73311						-	0005488:binding	-
	XM_215086		R005621_01		PREDICTED: similar to Ate1 protein [Source:RefSeq_peptide_predicted;Acc:XP_215086]	0.418665						0050791:regulation of physiological process	0003824:catalytic activity	-
Ccni	XM_214007		R005627_01		PREDICTED: similar to cyclin I [Source:RefSeq_peptide_predicted;Acc:XP_214007]		0.386327					-	-	-
Zmynd11	BC065308		R005628_01		BS69 protein gamma isoform [Source:RefSeq_peptide;Acc:NP_976245]	2.67108						-	-	-
-	BC107905		R005632_01		–		0.47031					-	-	-
-	BC099117,XM_341907,XM_223854		R005635_01		Eif4g2 protein. [Source:Uniprot/SPTREMBL;Acc:Q5BJU2] | -	2.71073				3.04767		GO:0006446:regulation of translational initiation; GO:0007050:cell cycle arrest; GO:0008219:cell death; GO:0006412:protein biosynthesis | -	GO:0003743:translation initiation factor activity; GO:0005515:protein binding | -	- | -
	XM_215095		R005637_01		PREDICTED: similar to orphan G protein-coupled receptor [Source:RefSeq_peptide_predicted;Acc:XP_215095]	0.383118						-	0008066:glutamate receptor activity	0016020:membrane
	BC099767		R005640_01		–	6.36201						0006351:transcription, DNA-dependent	0030528:transcription regulator activity	0005654:nucleoplasm
	NM_001034008		R005649_01		Beta-microseminoprotein precursor (Prostate secreted seminal plasma protein) (Prostate secretory protein PSP94) (PSP-94). [Source:Uniprot/SWISSPROT;Acc:P97580]	13.4493	0.492668					-	-	-
Zmpste24	XM_233483		R005652_01		PREDICTED: similar to zinc metalloproteinase, STE24 homolog [Source:RefSeq_peptide_predicted;Acc:XP_233483]	2.17517				2.87531		-	-	-
	BC100082		R005653_01		inhibitor of growth family, member 3 [Source:RefSeq_peptide;Acc:NP_001029279]	2.71487						-	-	-
Rdx	NM_001005889		R005655_01		radixin [Source:RefSeq_peptide;Acc:NP_001005889]	4.81982				2.14132		-	0005488:binding	0016020:membrane
Gpbp1	XM_215485		R005669_01		PREDICTED: similar to 1700034P14Rik protein [Source:RefSeq_peptide_predicted;Acc:XP_215485]	7.67171				2.53376		-	-	-
Psmd13	XM_344976		R005676_01		PREDICTED: similar to 26S proteasome subunit p40.5 [Source:RefSeq_peptide_predicted;Acc:XP_344977]	3.73436						-	-	-
Cnot7	XM_224894		R005677_01		PREDICTED: similar to mCAF1 protein [Source:RefSeq_peptide_predicted;Acc:XP_224894]	8.73695						-	-	-
-	-		R005690_01		-					6.88647		-	-	-
Kdelr1	DN934269,BC092600		R005691_01		KDEL (Lys-Asp-Glu-Leu) endoplasmic reticulum protein retention receptor 1 (predicted) [Source:RefSeq_peptide;Acc:NP_001017385]	4.20504				6.22531		-	-	-
Vti1a_v2	-		Rn30000003		similar to protocadherin beta 16 (LOC498844), mRNA [Source:RefSeq_dna_predicted;Acc:XM_574129]					0.498502		0007154:cell communication	0046872:metal ion binding	0016020:membrane
Alx4	XM_231005		Rn30000010		PREDICTED: similar to paired-type homeodomain transcription factor [Source:RefSeq_peptide_predicted;Acc:XP_231005]	2.32679						-	-	-
RGD1566197	-		Rn30000015		PREDICTED: similar to prohibitin [Source:RefSeq_peptide_predicted;Acc:XP_228944]	0.435959	3.22616					-	-	-
	XM_216315		Rn30000016		PREDICTED: similar to Six transmembrane epithelial antigen of the prostate [Source:RefSeq_peptide_predicted;Acc:XP_216315]		0.185822					-	-	-
	DY310084		Rn30000018		PREDICTED: similar to F-box/LRR-repeat protein 14 (F-box and leucine-rich repeat protein 14) [Source:RefSeq_peptide_predicted;Acc:XP_232330]	2.0741						-	-	-
Hebp1	XM_342775		Rn30000019		PREDICTED: similar to heme-binding protein [Source:RefSeq_peptide_predicted;Acc:XP_342776]	2.83888						-	-	-
-	-		Rn30000020		-		7.70388		0.318792	2.5675		-	-	-
	XM_573030		Rn30000023		Myosin-11 (Myosin heavy chain, smooth muscle isoform) (SMMHC) (Fragments). [Source:Uniprot/SWISSPROT;Acc:Q63862]		0.2254					-	0005488:binding	0016459:myosin
	XM_223107		Rn30000025		PREDICTED: similar to Transmembrane and coiled-coil domains 2 [Source:RefSeq_peptide_predicted;Acc:XP_223107]		0.106157					-	-	-
Nuak2	BC081899		Rn30000026		NUAK family, SNF1-like kinase, 2 [Source:RefSeq_peptide;Acc:NP_001007618]					2.02966		-	-	-
-	-		Rn30000042		–	4.19715				2.08967		0006793:phosphorus metabolism	0005386:carrier activity	0016469:proton-transporting two-sector ATPase complex
Fbxo28	XM_223125		Rn30000050		PREDICTED: similar to F-box protein 28 [Source:RefSeq_peptide_predicted;Acc:XP_223125]	4.9066						-	-	-
Ppp2r5a	XM_232413		Rn30000051		PREDICTED: similar to protein phosphatase 2, regulatory subunit B (B56), alpha isoform [Source:RefSeq_peptide_predicted;Acc:XP_232413]	3.02085				2.43389		-	-	-
Dr1	BC083822		Rn30000052		TATA-binding protein-associated phosphoprotein (Down-regulator of transcription 1) (Negative cofactor 2 beta) (NC2 beta). [Source:Uniprot/SWISSPROT;Acc:Q5XI68]					2.03441		-	-	-
Tmed5	BC079452		Rn30000054		Transmembrane emp24 domain containing protein 5 precursor. [Source:Uniprot/SWISSPROT;Acc:Q6AXN3]		3.53802					-	-	-
-	BC101925		Rn30000055		metal response element binding transcription factor 2 [Source:MarkerSymbol;Acc:MGI:105050] [from mouse gene ENSMUSG00000029267]	3.52499				2.64584		-	-	-
LOC305633	XM_223745		Rn30000057		PREDICTED: similar to Antxr2 protein [Source:RefSeq_peptide_predicted;Acc:XP_223745]	2.57796				2.67145		-	-	-
Gpr89	AY724489		Rn30000062		PREDICTED: similar to G protein-coupled receptor 89 [Source:RefSeq_peptide_predicted;Acc:XP_342302]		2.26286					-	-	-
-	BC078788		Rn30000063		PDZ domain containing 1 [Source:MarkerSymbol;Acc:MGI:1928901] [from mouse gene ENSMUSG00000038298]		10.8362					0043170:macromolecule metabolism	0000166:nucleotide binding	-
Ear11	XM_573758	AC125117;BC027557;AF512015;BC020070	Rn30000067	M400003274	eosinophil-associated, ribonuclease A family, member 11 [Source:MarkerSymbol;Acc:MGI:1890465]		0.0933639	10.0183		2.50208		-	0004540:ribonuclease activity	-
-	-		Rn30000071		-				0.334098			-	-	-
-	BC098718		Rn30000072		–					2.25306		0009056:catabolism	0003824:catalytic activity	0005764:lysosome
	-		Rn30000075		-	18.4619						-	-	-
Ak2	D13061		Rn30000085		Adenylate kinase isoenzyme 2, mitochondrial (EC 2.7.4.3) (ATP-AMP transphosphorylase). [Source:Uniprot/SWISSPROT;Acc:P29410]		3.84487					-	0003824:catalytic activity	-
	-		Rn30000087		RIKEN cDNA 2510006D16 gene (2510006D16Rik), mRNA [Source:RefSeq_dna;Acc:NM_029748] [from mouse gene ENSMUSG00000028797]	0.317913						-	-	-
-	NM_001015029		Rn30000088		karyopherin (importin) alpha 6 [Source:MarkerSymbol;Acc:MGI:1100836] [from mouse gene ENSMUSG00000003731]	6.35275						-	-	-
	XM_341567		Rn30000099		PREDICTED: similar to tumor endothelial marker 7-related precursor [Source:RefSeq_peptide_predicted;Acc:XP_341568]		0.104726					-	-	-
	XM_225644		Rn30000103		16 days neonate heart cDNA, RIKEN full-length enriched library, clone:D830029A09 product:similar to BA56H7.1.2 (NEBULETTE PROTEIN (NEBL, ACTIN-BINDING Z-DISC PROTEIN)) (Fragment). [Source:Uniprot/SPTREMBL;Acc:Q8BWC6] [from mouse gene ENSMUSG00000053702]	8.40367						-	-	-
	AB011532		Rn30000112		Multiple EGF-like-domain protein 3 precursor (Multiple epidermal growth factor-like domains 6). [Source:Uniprot/SWISSPROT;Acc:O88281]	0.468268						-	0046872:metal ion binding	-
Cdo1	BC070509		Rn30000114		Cysteine dioxygenase type I (EC 1.13.11.20) (CDO) (CDO-I). [Source:Uniprot/SWISSPROT;Acc:P21816]	3.28792	8.08056			2.10985		-	0016701:oxidoreductase activity, acting on single donors with incorporation of molecular oxygen	-
-	BC086608,BC099130		Rn30000116		GTPase HRas precursor (Transforming protein p21) (H-Ras-1) (c-H-ras). [Source:Uniprot/SWISSPROT;Acc:P20171] | Harvey rat sarcoma virus oncogene 1 [Source:MarkerSymbol;Acc:MGI:96224] [from mouse gene ENSMUSG00000025499]	2.07868						GO:0007264:small GTPase mediated signal transduction; GO:0000074:regulation of progression through cell cycle; GO:0006935:chemotaxis; GO:0009887:organ morphogenesis; GO:0007166:cell surface receptor linked signal transduction; GO:0006928:cell motility; GO:0008283:cell proliferation; GO:0007265:Ras protein signal transduction; GO:0006897:endocytosis; GO:0007569:cell aging | GO:0000074:regulation o…	GO:0000166:nucleotide binding; GO:0005525:GTP binding; GO:0000166:nucleotide binding; GO:0005525:GTP binding; GO:0003924:GTPase activity; GO:0008022:protein C-terminus binding; GO:0005515:protein binding | GO:0003924:GTPase activity; GO:0008022:protein C-terminus binding	GO:0005622:intracellular; GO:0005795:Golgi stack; GO:0016020:membrane; GO:0005622:intracellular; GO:0005737:cytoplasm; GO:0005886:plasma membrane | GO:0005737:cytoplasm; GO:0005886:plasma membrane
-	BC081857		Rn30000122		aminolevulinic acid synthase 2, erythroid [Source:MarkerSymbol;Acc:MGI:87990] [from mouse gene ENSMUSG00000025270]	0.390624	0.158103		2.52076	0.152976		-	-	-
Gatm	BC081785		Rn30000123		Glycine amidinotransferase, mitochondrial precursor (EC 2.1.4.1) (L- arginine:glycine amidinotransferase) (Transamidinase) (AT). [Source:Uniprot/SWISSPROT;Acc:P50442]	2.63044						-	-	-
-	-		Rn30000128		-	3.60613				7.16738		-	-	-
	-		Rn30000131		-		0.498463					-	-	-
Tmprss6	XM_235768		Rn30000133		PREDICTED: similar to matriptase-2 [Source:RefSeq_peptide_predicted;Acc:XP_235768]		43.4337					0019538:protein metabolism	0004295:trypsin activity	-
Tmprss6	XM_235768		Rn30000134		PREDICTED: similar to matriptase-2 [Source:RefSeq_peptide_predicted;Acc:XP_235768]		30.2895					0019538:protein metabolism	0004295:trypsin activity	-
Mpst	D50564		Rn30000135		3-mercaptopyruvate sulfurtransferase (EC 2.8.1.2) (MST). [Source:Uniprot/SWISSPROT;Acc:P97532]				0.499411			0008151:cell growth and/or maintenance	0003824:catalytic activity	-
Loh11cr2a	AB121446		Rn30000140		Loss of heterozygosity 11 chromosomal region 2 gene A protein homolog (Mast cell surface antigen 1) (Masa-1). [Source:Uniprot/SWISSPROT;Acc:Q75WE7]	17.4452						-	-	-
	AB121446		Rn30000141		Loss of heterozygosity 11 chromosomal region 2 gene A protein homolog (Mast cell surface antigen 1) (Masa-1). [Source:Uniprot/SWISSPROT;Acc:Q75WE7]	2.06776						-	-	-
-	-		Rn30000144		-	2.79222	3.93242			2.58555		-	-	-
-	XM_580096		Rn30000148		–					5.31892		-	-	-
Abhd5	AY550934		Rn30000153		Abhydrolase domain-containing protein 5 (Lipid droplet-binding protein CGI-58). [Source:Uniprot/SWISSPROT;Acc:Q6QA69]	4.53079						-	-	-
Abhd5	AY550934		Rn30000154		Abhydrolase domain-containing protein 5 (Lipid droplet-binding protein CGI-58). [Source:Uniprot/SWISSPROT;Acc:Q6QA69]	6.32379						-	-	-
Abhd5	AY550934		Rn30000155		Abhydrolase domain-containing protein 5 (Lipid droplet-binding protein CGI-58). [Source:Uniprot/SWISSPROT;Acc:Q6QA69]	2.71896						-	-	-
-	DV725516		Rn30000159		Activated spleen cDNA, RIKEN full-length enriched library, clone:F830204P10 product:Similar to possible integral membrane homolog. [Source:Uniprot/SPTREMBL;Acc:Q3T9P8] [from mouse gene ENSMUSG00000002279]	0.338893	2.31889		0.239062			-	-	-
Zfp207	BC100269		Rn30000163		Zfp207_predicted protein. [Source:Uniprot/SPTREMBL;Acc:Q498C9]	5.27707				2.59053		-	0046872:metal ion binding	0005622:intracellular
	NM_001007612		Rn30000167		Small inducible cytokine A7 precursor (CCL7) (Monocyte chemotactic protein 3) (MCP-3) (Monocyte chemoattractant protein 3). [Source:Uniprot/SWISSPROT;Acc:Q9QXY8]		0.118748					0009611:response to wounding	0001871:pattern binding	0005576:extracellular
-	CF110969		Rn30000175		splicing factor, arginine/serine-rich 2 (SC-35) [Source:MarkerSymbol;Acc:MGI:98284] [from mouse gene ENSMUSG00000034120]	7.78167				2.06488		-	0005488:binding	-
RGD1306284	BC086594		Rn30000176		–		2.06523					-	-	-
	-		Rn30000178		-		0.221139					-	-	-
-	-		Rn30000179		–	6.66306						-	0005488:binding	0000785:chromatin
RGD1309028	XM_234480		Rn30000180		PREDICTED: similar to chromosome 14 open reading frame 152 [Source:RefSeq_peptide_predicted;Acc:XP_234480]		4.86561					-	-	-
-	XM_214728		Rn30000182		–	0.469653	2.50657					-	-	-
	XM_226449		Rn30000184		PREDICTED: hypothetical protein XP_226449 [Source:RefSeq_peptide_predicted;Acc:XP_226449]		0.4313					-	0046872:metal ion binding	0005622:intracellular
	BC097376		Rn30000185		differentially expressed in FDCP 8 [Source:RefSeq_peptide;Acc:NP_001019945]	2.79423						-	-	-
-	-		Rn30000186		-	2.60889						-	-	-
Chrna1	U50449,CB569148,BG671514,X74832		Rn30000187		Acetylcholine receptor protein, alpha subunit precursor. [Source:Uniprot/SWISSPROT;Acc:P25108]	0.483568			2.28284			0050874:organismal physiological process	-	0016021:integral to membrane
	XM_228362		Rn30000191		RIKEN cDNA 1200015N20 gene (1200015N20Rik), mRNA [Source:RefSeq_dna;Acc:NM_024244] [from mouse gene ENSMUSG00000043259]	10.4749						-	-	-
-	-		Rn30000207		-	2.19672	0.191875					-	-	-
Cd164	BC062064		Rn30000212		endolyn [Source:RefSeq_peptide;Acc:NP_114000]	7.26718	2.70934			2.88871		-	-	-
	XM_215424		Rn30000215		PREDICTED: similar to NEDD9 interacting protein with calponin homology and LIM domains [Source:RefSeq_peptide_predicted;Acc:XP_215424]		0.153651					-	-	-
RGD1560279	XM_574800		Rn30000223		PREDICTED: similar to Mitochondrial import inner membrane translocase subunit TIM9 B (Fracture callus protein 1) (FxC1) [Source:RefSeq_peptide_predicted;Acc:XP_574800]	0.410783	3.58781		0.452707			0008152:metabolism	0008565:protein transporter activity	0005743:mitochondrial inner membrane
	NM_012752		Rn30000224		Signal transducer CD24 precursor (Heat stable antigen) (HSA) (Nectadrin). [Source:Uniprot/SWISSPROT;Acc:Q07490]		0.180019					0007275:development	-	0016020:membrane
-	AM087012		Rn30000225		Autophagy protein 5. [Source:Uniprot/SPTREMBL;Acc:Q3MQ06]	2.14255						-	-	-
Prep	AB012759		Rn30000227		prolyl endopeptidase [Source:RefSeq_peptide;Acc:NP_112614]	2.50817	2.12903					0019538:protein metabolism	0008236:serine-type peptidase activity	-
-	-		Rn30000232		-	6.36724	0.3751					-	-	-
-	-		Rn30000233		-	5.69349	0.455551					-	-	-
-	-		Rn30000235		-		58.6516					-	-	-
Nid2	XM_573694		Rn30000241		Nid2_predicted protein. [Source:Uniprot/SPTREMBL;Acc:Q5M812]		0.388935					-	-	-
-	-		Rn30000244		-		0.300567					-	-	-
-	-		Rn30000251		-	3.67925						-	-	-
-	-		Rn30000254		-	0.328799				0.432304		-	-	-
-	-		Rn30000258		-		2.59117			2.52727		-	-	-
-	-		Rn30000259		-	0.496408						-	-	-
-	CV103764		Rn30000261		catenin (cadherin associated protein), alpha 3 [Source:MarkerSymbol;Acc:MGI:2661445] [from mouse gene ENSMUSG00000060843]					0.465241		-	-	-
RGD1564454	XM_575014		Rn30000262		PREDICTED: similar to RIKEN cDNA 2010200O16 [Source:RefSeq_peptide_predicted;Acc:XP_575014]	2.00262						-	-	-
-	-		Rn30000280		–	0.463013						-	0005488:binding	0005622:intracellular
Supv3l1	BC089883		Rn30000281		suppressor of var1, 3-like 1 (S. cerevisiae) (predicted) [Source:RefSeq_peptide;Acc:NP_001012480]	0.322288	2.38997					-	-	-
Vps26a	BC079150		Rn30000282		Vacuolar protein sorting 26 (Vesicle protein sorting 26). [Source:Uniprot/SWISSPROT;Acc:Q6AY86]	5.10759						-	-	-
Prg1	NM_020074		Rn30000283		Secretory granule proteoglycan core protein precursor (Chondroitin sulfate proteoglycan core protein) (Proteoglycan 10K core protein) (PG19 core protein) (Cytolytic granule proteoglycan core protein). [Source:Uniprot/SWISSPROT;Acc:P04917]	4.47408	2.1314		3.14982			-	-	-
Ddx21b	XM_342141		Rn30000286		–	2.75562						-	-	-
Ccar1	XM_342143		Rn30000289		PREDICTED: similar to cell division cycle and apoptosis regulator 1 [Source:RefSeq_peptide_predicted;Acc:XP_342144]	0.299263						-	0005488:binding	0005622:intracellular
Vgll2	XM_228170		Rn30000294		PREDICTED: similar to vestigial like 2 homolog [Source:RefSeq_peptide_predicted;Acc:XP_228170]		6.39339			3.82119		-	-	-
Nus1	XM_215387		Rn30000300		PREDICTED: similar to Hypothetical protein D10Ertd438e [Source:RefSeq_peptide_predicted;Acc:XP_215387]				2.01713			-	-	-
Asf1a	XM_215389		Rn30000304		PREDICTED: similar to ASF1 anti-silencing function 1 homolog A [Source:RefSeq_peptide_predicted;Acc:XP_215389]	3.65717						-	-	-
Mcmdc1	XM_342146		Rn30000305		PREDICTED: similar to minichromosome maintenance protein domain containing 1 [Source:RefSeq_peptide_predicted;Acc:XP_342147]				2.00912			-	-	-
Numa1	XM_218972		Rn30000306		Numa1_predicted protein (Fragment). [Source:Uniprot/SPTREMBL;Acc:Q4G051]	0.411984	0.380404					-	-	-
Cfb	AY325253		Rn30000308		B-factor, properdin [Source:RefSeq_peptide;Acc:NP_997631]	0.428965						-	-	-
Dom3z	NM_212497		Rn30000311		DOM-3 homolog Z [Source:RefSeq_peptide;Acc:NP_997662]		2.70406					-	-	-
Stk19	BC061571		Rn30000312		serine/threonine kinase 19 [Source:RefSeq_peptide;Acc:NP_001013215]	0.476085						-	-	-
	U24489		Rn30000317		Tenascin-X (Fragment). [Source:Uniprot/SPTREMBL;Acc:Q62772]		0.258812					-	0005198:structural molecule activity	-
-	U24489		Rn30000320		Tenascin-X (Fragment). [Source:Uniprot/SPTREMBL;Acc:Q62772]	0.172162	0.404745					-	0005198:structural molecule activity	-
Fkbpl	NM_001002818		Rn30000322		FK506 binding protein-like [Source:RefSeq_peptide;Acc:NP_001002818]	0.467975	4.73111			0.35168		-	-	-
Ppt2	BC062023		Rn30000324		Palmitoyl-protein thioesterase 2 precursor (EC 3.1.2.22) (Palmitoyl- protein hydrolase 2) (PPT-2). [Source:Uniprot/SWISSPROT;Acc:O70489]					2.19078		0008152:metabolism	0003824:catalytic activity	0005764:lysosome
Egfl8	NM_001004070		Rn30000325		Multiple EGF-like-domain protein 8 precursor. [Source:Uniprot/SWISSPROT;Acc:Q6MG84]	0.439701						-	0046872:metal ion binding	-
-	BC088341		Rn30000327		–					2.46348		-	-	-
Pbx2	NM_001002828		Rn30000329		pre-B-cell leukemia transcription factor 2 [Source:RefSeq_peptide;Acc:NP_001002828]	2.04359						0006351:transcription, DNA-dependent	0030528:transcription regulator activity	0005622:intracellular
Gpsm3	NM_001003974		Rn30000331		Gpsm3 homolog [Source:RefSeq_peptide;Acc:NP_001003974]		0.278959					0007154:cell communication	0030695:GTPase regulator activity	-
C4b	AY149995		Rn30000334		sex-limited protein [Source:MarkerSymbol;Acc:MGI:98320] [from mouse gene ENSMUSG00000015451] | Complement C4 precursor [Contains: Complement C4 beta chain; Complement C4 alpha chain; C4a anaphylatoxin; Complement C4 gamma chain]. [Source:Uniprot/SWISSPROT;Acc:P08649]	2.28546	0.476687			3.68699		GO:0016064:humoral defense mechanism (sensu Vertebrata); GO:0006956:complement activation | "GO:0006954:inflammatory response; GO:0006956:complement activation; GO:0006958:""complement activation, classical pathway""; GO:0045087:innate immune response; GO:0045987:positive regulation of smooth muscle contraction; GO:0016064:humoral defense mechanism (sensu Vertebrata)"	- | GO:0004866:endopeptidase inhibitor activity	- | GO:0005576:extracellular region
H2-Ea	BC098677		Rn30000340		RT1 class II, locus Da [Source:RefSeq_peptide;Acc:NP_001008847]		0.0640484			3.04472		0030333:antigen processing	0004871:signal transducer activity	0016021:integral to membrane
RT1-Ba	X14879		Rn30000341		RT1 class II, locus Ba [Source:RefSeq_peptide;Acc:NP_001008831]		0.102418					0030333:antigen processing	0004871:signal transducer activity	0016021:integral to membrane
RT1-Db1	NM_001008884		Rn30000344		RT1 class II histocompatibility antigen, D-1 beta chain precursor. [Source:Uniprot/SWISSPROT;Acc:P18211]		0.0842206			2.13077		0030333:antigen processing	0004871:signal transducer activity	0016021:integral to membrane
RT1-Db1	NM_001008884		Rn30000345		RT1 class II histocompatibility antigen, D-1 beta chain precursor. [Source:Uniprot/SWISSPROT;Acc:P18211]		0.0659518					0030333:antigen processing	0004871:signal transducer activity	0016021:integral to membrane
Tap2	X63854		Rn30000347		Antigen peptide transporter 2 (APT2). [Source:Uniprot/SWISSPROT;Acc:P36372]		0.328396					0050874:organismal physiological process	0046979:TAP2 binding	0016021:integral to membrane
-	-		Rn30000349		-		0.406498					-	-	-
Psmb9	BC091161		Rn30000351		Proteasome subunit beta type 9 precursor (EC 3.4.25.1) (Proteasome chain 7) (Macropain chain 7) (Multicatalytic endopeptidase complex chain 7) (RING12 protein) (Low molecular mass protein 2). [Source:Uniprot/SWISSPROT;Acc:P28077]		0.213279		2.32657	2.59206		0050874:organismal physiological process	0003824:catalytic activity	0005839:proteasome core complex (sensu Eukarya)
Slc39a7	BC079141		Rn30000356		RT1 class I, locus Ke4 [Source:RefSeq_peptide;Acc:NP_001008885]		2.20528					0008151:cell growth and/or maintenance	0005215:transporter activity	0016020:membrane
Hsd17b8	BC091424		Rn30000358		hydroxysteroid (17-beta) dehydrogenase 8 [Source:RefSeq_peptide;Acc:NP_997694]		3.61974					0046138:coenzyme and prosthetic group biosynthesis	0003824:catalytic activity	-
Ring1	NM_212549		Rn30000359		Polycomb complex protein RING1 (RING finger protein 1). [Source:Uniprot/SWISSPROT;Acc:Q6MGB6]	0.29795						-	-	-
RT1-A3	XM_579225		Rn30000360		RT1 class I, A3 [Source:RefSeq_peptide;Acc:NP_001008830]	2.65006	0.410824					0050874:organismal physiological process	-	0016021:integral to membrane
B3galt4	AB003478		Rn30000364		Beta-1,3-galactosyltransferase 4 (EC 2.4.1.62) (Beta-1,3-GalTase 4) (Beta3Gal-T4) (b3Gal-T4) (Ganglioside galactosyltransferase) (UDP- galactose:beta-N-acetyl-galactosamine-beta-1,3-galactosyltransferase) (GAL-T2). [Source:Uniprot/SWISSPROT;Acc:O88178]	0.171681	2.72866			0.164338		0006464:protein modification	0016758:transferase activity, transferring hexosyl groups	0016021:integral to membrane
Wdr46	NM_212491		Rn30000365		BING4 protein [Source:RefSeq_peptide;Acc:NP_997656]		4.56185					-	-	-
Pfdn6	AA944412		Rn30000366		MHC class II region expressed gene KE2 [Source:RefSeq_peptide;Acc:NP_997671]		2.56889					-	-	-
-	BF558342		Rn30000371		–	4.04147						-	-	-
Cuta	BC098899		Rn30000376		Protein CutA precursor (Brain acetylcholinesterase putative membrane anchor). [Source:Uniprot/SWISSPROT;Acc:Q6MGD0]	0.449618						-	-	-
Cuta	BC098899		Rn30000377		Protein CutA precursor (Brain acetylcholinesterase putative membrane anchor). [Source:Uniprot/SWISSPROT;Acc:Q6MGD0]					0.486547		-	-	-
-	-		Rn30000387		-	0.240943	11.3171					-	-	-
	BU671451		Rn30000391		SAM pointed domain containing ets transcription factor [Source:MarkerSymbol;Acc:MGI:1353422] [from mouse gene ENSMUSG00000024215]		0.209561					-	-	-
Def6	XM_228031		Rn30000402		PREDICTED: similar to differentially expressed in FDCP 6 homolog [Source:RefSeq_peptide_predicted;Acc:XP_228031]		0.471299					-	0046872:metal ion binding	-
RGD1560462	DY314319		Rn30000407		60S ribosomal protein L10a. [Source:Uniprot/SWISSPROT;Acc:P62907]	0.456838						0007275:development	0005198:structural molecule activity	0005842:cytosolic large ribosomal subunit (sensu Eukarya)
	XM_228042		Rn30000418		ES cells cDNA, RIKEN full-length enriched library, clone:2410004N11 product:similar to GMRP-1 (2410004N11Rik protein) (2 days neonate thymus thymic cells cDNA, RIKEN full-length enriched library, clone:E430026H03 product:similar to DJ108K11.3) (SIMILAR TO [Source:Uniprot/SPTREMBL;Acc:Q9CWT1] [from mouse gene ENSMUSG00000005936]	2.38987						-	-	-
	-		Rn30000419		serine/threonine kinase 38 (predicted) [Source:RefSeq_peptide;Acc:NP_001015025]	2.0085						-	-	-
	BC091415		Rn30000420		serine/threonine kinase 38 (predicted) [Source:RefSeq_peptide;Acc:NP_001015025]	2.14018						-	-	-
Sfrs3	XM_573968,XM_342107		Rn30000422		PREDICTED: similar to Splicing factor, arginine/serine-rich 3 (Pre-mRNA splicing factor SRP20) (X16 protein) [Source:RefSeq_peptide_predicted;Acc:XP_342108]	4.94316						-	-	-
	BC099188		Rn30000425		peptidylprolyl isomerase (cyclophilin)-like 1 [Source:RefSeq_peptide;Acc:NP_001029360]	3.21176						0008152:metabolism	-	-
RGD735065	BC062242		Rn30000426		–		2.26608					-	-	-
	BC100265		Rn30000428		PREDICTED: similar to cysteine-rich protease inhibitor [Source:RefSeq_peptide_predicted;Acc:XP_215351]		0.0717411					-	-	0005576:extracellular
Mtch1	XM_215358		Rn30000429		Mtch1_predicted protein (Fragment). [Source:Uniprot/SPTREMBL;Acc:Q4G025]	2.0009	0.45688					-	-	-
-	CV118732		Rn30000432		PREDICTED: hypothetical protein LOC68597 [Source:RefSeq_peptide_predicted;Acc:XP_619447] [from mouse gene ENSMUSG00000024018]	0.486219			0.488041			-	-	-
-	XM_574725		Rn30000439		testis expressed gene 27 [Source:MarkerSymbol;Acc:MGI:1096572] [from mouse gene ENSMUSG00000044477]	2.76259						-	-	-
	XM_215405		Rn30000445		PREDICTED: similar to 5-nucleotidase, cytosolic II-like 1 protein [Source:RefSeq_peptide_predicted;Acc:XP_215405]	8.41612						-	-	-
Tspyl1	BC081955		Rn30000447		testis-specific protein, Y-encoded-like (predicted) [Source:RefSeq_peptide;Acc:NP_001013051]	11.8157				2.85118		-	-	-
RGD1305587	XM_215413		Rn30000448		PREDICTED: similar to RIKEN cDNA 2010107G23 [Source:RefSeq_peptide_predicted;Acc:XP_215413]		2.46301					-	-	-
Col13a1	XM_574755		Rn30000450		PREDICTED: similar to collagen type XIII alpha-1 chain [Source:RefSeq_peptide_predicted;Acc:XP_574755]		0.398094					0008151:cell growth and/or maintenance	-	0005737:cytoplasm
Sar1a	BC079228		Rn30000454		SAR1a gene homolog 1 [Source:RefSeq_peptide;Acc:NP_001007740]	4.96572						-	-	-
Ppa1	BC099794		Rn30000455		Pp protein (Fragment). [Source:Uniprot/SPTREMBL;Acc:Q499R7]	3.74225	5.24627					-	-	-
Prf1	NM_017330		Rn30000459		Perforin 1 precursor (P1) (Lymphocyte pore forming protein) (Cytolysin). [Source:Uniprot/SWISSPROT;Acc:P35763]		0.111821					0016265:death	0046872:metal ion binding	0016021:integral to membrane
	M83740		Rn30000467		Pterin-4-alpha-carbinolamine dehydratase (EC 4.2.1.96) (PHS) (4-alpha- hydroxy-tetrahydropterin dehydratase) (Phenylalanine hydroxylase- stimulating protein) (Pterin carbinolamine dehydratase) (PCD) (Dimerization cofactor of hepatocyte nuclear factor 1-al [Source:Uniprot/SWISSPROT;Acc:P61459]	4.69703	20.0104					-	-	-
	BC098723		Rn30000470		–		0.144742					-	-	-
	XM_342134		Rn30000475		PREDICTED: similar to testican-2 protein [Source:RefSeq_peptide_predicted;Acc:XP_342135]		0.199283					-	-	-
-	-		Rn30000476		–	0.451296	2.39075					0008152:metabolism	0005386:carrier activity	0005740:mitochondrial membrane
Ascc1	BC083700		Rn30000477		activating signal cointegrator 1 complex subunit 1 [Source:RefSeq_peptide;Acc:NP_001007633]				0.341567			-	-	-
RGD1560152	XM_574752		Rn30000478		PREDICTED: similar to hypothetical protein D10Ertd641e [Source:RefSeq_peptide_predicted;Acc:XP_574752]	2.13069						-	-	-
	AF334162		Rn30000479		DNA-damage-inducible transcript 4 [Source:RefSeq_peptide;Acc:NP_543182]	4.08159						-	-	-
	M59859		Rn30000480		Myristoylated alanine-rich C-kinase substrate (MARCKS) (Protein kinase C substrate 80 kDa protein). [Source:Uniprot/SWISSPROT;Acc:P30009]	2.67994	0.382108					-	-	-
Gtf3c6	BC091233		Rn30000486		PREDICTED: similar to RIKEN cDNA 2410016F19 [Source:RefSeq_peptide_predicted;Acc:XP_342154]					2.72177		-	-	-
Bxdc1	XM_215404		Rn30000487		PREDICTED: similar to Brix domain containing 1 [Source:RefSeq_peptide_predicted;Acc:XP_215404]		3.28134					-	-	-
RGD1310495	XM_228270		Rn30000489		PREDICTED: similar to KIAA1919 [Source:RefSeq_peptide_predicted;Acc:XP_228270]		28.066					-	-	-
	XM_228273		Rn30000492		Rev3l_predicted protein (Fragment). [Source:Uniprot/SPTREMBL;Acc:Q5RJZ4]	6.07194						-	-	-
-	DN931242		Rn30000495		fyn proto-oncogene [Source:RefSeq_peptide;Acc:NP_036887]		0.489754					0007154:cell communication	0004674:protein serine/threonine kinase activity	-
Lama4	XM_228209		Rn30000500		PREDICTED: similar to Laminin alpha-4 chain precursor [Source:RefSeq_peptide_predicted;Acc:XP_228209]		0.192291					-	-	-
Cisd1	XM_215378		Rn30000508		PREDICTED: similar to DNA segment, Chr 10, ERATO Doi 214, expressed [Source:RefSeq_peptide_predicted;Acc:XP_215378]		5.5957		0.463682			-	-	-
RGD1564065	CB316287,XM_575507		Rn30000516		Histidine triad nucleotide-binding protein 1 (Adenosine 5- monophosphoramidase) (Protein kinase C inhibitor 1) (Protein kinase C- interacting protein 1) (PKCI-1) (17 kDa inhibitor of protein kinase C). [Source:Uniprot/SWISSPROT;Acc:P62959] | PREDICTED: similar to protein kinase C inhibitor [Source:RefSeq_peptide_predicted;Acc:XP_575507]	2.04749						GO:0007165:signal transduction | -	GO:0016787:hydrolase activity; GO:0008270:zinc ion binding; GO:0005080:protein kinase C binding | -	GO:0005634:nucleus; GO:0005856:cytoskeleton | -
-	CV075911		Rn30000517		PREDICTED: hypothetical protein LOC66799 [Source:RefSeq_peptide_predicted;Acc:XP_484835] [from mouse gene ENSMUSG00000025939]					2.17778		-	-	-
	XM_228114		Rn30000525		PREDICTED: similar to modulator recognition factor 2 [Source:RefSeq_peptide_predicted;Acc:XP_228114]	0.318755						-	0005488:binding	0005622:intracellular
	XM_228114		Rn30000526		PREDICTED: similar to modulator recognition factor 2 [Source:RefSeq_peptide_predicted;Acc:XP_228114]	2.8635						-	0005488:binding	0005622:intracellular
-	XM_228115		Rn30000527		pleckstrin homology domain containing, family K member 1 [Source:MarkerSymbol;Acc:MGI:2158417] [from mouse gene ENSMUSG00000037846]	2.70401						-	-	-
RGD1560263	AB024930		Rn30000531		nuclear receptor binding factor 2 [Source:RefSeq_peptide;Acc:NP_071522]					3.35826		-	0004871:signal transducer activity	-
-	XM_228122		Rn30000532		–	12.8657						-	-	-
-	XM_228122		Rn30000537		–	0.334882						-	-	-
	Y00065		Rn30000541		Leukocyte common antigen variant 4 precursor (EC 3.1.3.48) (L-CA) (CD45 antigen) (T200) (Fragment). [Source:Uniprot/SWISSPROT;Acc:P04157]	23.5157	0.116354					0043170:macromolecule metabolism	0003824:catalytic activity	0016021:integral to membrane
	XM_341127		Rn30000543		NIMA (never in mitosis gene a)-related expressed kinase 7 [Source:MarkerSymbol;Acc:MGI:1890645] [from mouse gene ENSMUSG00000026393]	6.21243						-	-	-
Tpst2	BC086518		Rn30000551		protein-tyrosine sulfotransferase 2 (predicted) [Source:RefSeq_peptide;Acc:NP_001008508]	2.37288						-	-	-
Pitpnb	D21132		Rn30000552		Phosphatidylinositol transfer protein beta isoform (PtdIns transfer protein beta) (PtdInsTP) (PI-TP-beta). [Source:Uniprot/SWISSPROT;Acc:P53812]	3.86858				5.58568		0008151:cell growth and/or maintenance	-	0005622:intracellular
-	-		Rn30000556		-		0.400213					-	-	-
	-		Rn30000558		-		2.04387					-	-	-
-	-		Rn30000560		-		3.58717					-	-	-
	-		Rn30000564		-		3.06388					-	-	-
-	-		Rn30000568		-	0.342072						-	-	-
-	-		Rn30000571		-	4.40156						-	-	-
-	-		Rn30000577		-					0.368767		-	-	-
-	-		Rn30000578		-	5.53892				2.4346		-	-	-
-	BC091211		Rn30000580		uracil DNA glycosylase [Source:MarkerSymbol;Acc:MGI:109352] [from mouse gene ENSMUSG00000029591]		10.5859					-	-	-
Dao1	AB003400		Rn30000582		D-amino-acid oxidase (EC 1.4.3.3) (DAMOX) (DAO) (DAAO). [Source:Uniprot/SWISSPROT;Acc:O35078]		16.2658					0006399:tRNA metabolism	0016491:oxidoreductase activity	-
Ssh1	XM_222275		Rn30000585		PREDICTED: similar to slingshot-1L [Source:RefSeq_peptide_predicted;Acc:XP_222275]		0.275546					-	-	-
	XM_213811		Rn30000590		PREDICTED: similar to nitrogen fixation cluster-like [Source:RefSeq_peptide_predicted;Acc:XP_213811]	3.7506						-	-	-
-	XM_222270		Rn30000595		RUN and TBC1 domain containing 2 [Source:MarkerSymbol;Acc:MGI:107320] [from mouse gene ENSMUSG00000042216]	0.143038						-	-	-
-	-		Rn30000601		-		2.09046					-	-	-
-	-		Rn30000604		-		2.51785					-	-	-
RT1-CE5	AJ537441,BC098841		Rn30000606		RT1 class I, CE5 isoform 2 [Source:RefSeq_peptide;Acc:NP_001029158]		0.333905					0030333:antigen processing	0004871:signal transducer activity	0016021:integral to membrane
RT1-CE3	NM_001008841		Rn30000607		RT1 class I, CE4 [Source:RefSeq_peptide;Acc:NP_001008842]	8.14648	0.328261					0030333:antigen processing	0004871:signal transducer activity	0016021:integral to membrane
-	-		Rn30000608		-		0.472038					-	-	-
Olr1694	NM_001001110		Rn30000621		olfactory receptor Olr1694 [Source:RefSeq_peptide;Acc:NP_001001110]					0.231073		-	-	-
LOC296197	NM_001033666,DN937142		Rn30000622		PREDICTED: similar to sid23p [Source:RefSeq_peptide_predicted;Acc:XP_215862] | Destrin (Actin-depolymerizing factor) (ADF). [Source:Uniprot/SWISSPROT;Acc:Q7M0E3]	6.5114	0.373344			5.22724		- | GO:0006928:cell motility; GO:0000910:cytokinesis; GO:0030836:positive regulation of actin filament depolymerization	- | GO:0003779:actin binding	- | GO:0005622:intracellular; GO:0005737:cytoplasm; GO:0030864:cortical actin cytoskeleton
	AJ249342		Rn30000632		RT1 class Ib gene RT1-M3 [Source:RefSeq_peptide;Acc:NP_075210]		0.440927					0050874:organismal physiological process	-	0016021:integral to membrane
-	-		Rn30000637		-		8.0728			2.14138		-	-	-
-	-		Rn30000646		-					2.27997		-	-	-
H2-T24	NM_001008826		Rn30000647		RT1-149 protein [Source:RefSeq_peptide;Acc:NP_001008826]	2.11052						0050874:organismal physiological process	-	0016020:membrane
Znrd1	NM_213567		Rn30000649		DNA-directed RNA polymerase I subunit 12 (EC 2.7.7.6) (Nuclear RNA polymerase I small specific subunit Rpa12) (Zinc ribbon domain containing protein 1). [Source:Uniprot/SWISSPROT;Acc:Q6MFY5]	0.355729			0.490481			-	-	-
	-		Rn30000660		-	0.219922						-	-	-
-	AI577576		Rn30000661		tripartite motif protein 15 [Source:MarkerSymbol;Acc:MGI:1916347] [from mouse gene ENSMUSG00000050747]	0.395148				0.47944		-	0046872:metal ion binding	0005622:intracellular
Rpp21	DY312132		Rn30000665		ribonuclease P 21kDa subunit [Source:RefSeq_peptide;Acc:NP_001002831]	0.335627	2.51587					-	-	-
-	-		Rn30000667		-					0.498571		-	-	-
-	-		Rn30000668		-	2.96217	0.359204					-	-	-
Gnl1	NM_212500		Rn30000673		guanine nucleotide binding protein-like 1 [Source:RefSeq_peptide;Acc:NP_997665]	0.152235						-	-	-
	NM_001033656		Rn30000675		mannosidase 1, alpha [Source:RefSeq_peptide;Acc:NP_001028828]		2.99289					-	-	-
Mrps18b	NM_212534		Rn30000681		mitochondrial ribosomal protein S18B [Source:RefSeq_peptide;Acc:NP_997699]		3.43157					-	-	-
Gja1	BC081842		Rn30000682		Gap junction alpha-1 protein (Connexin-43) (Cx43) (Gap junction 43 kDa heart protein). [Source:Uniprot/SWISSPROT;Acc:P08050]		0.438006					0007154:cell communication	0005215:transporter activity	0005922:connexon complex
Serinc1	AY539942		Rn30000687		tumor differentially expressed 1, like [Source:RefSeq_peptide;Acc:NP_891996]	6.44047				5.32053		-	-	-
	BC082029		Rn30000692		Acid sphingomyelinase-like phosphodiesterase 3a precursor (EC 3.1.4.-) (ASM-like phosphodiesterase 3a). [Source:Uniprot/SWISSPROT;Acc:Q641Z7]	5.86579	0.40731					-	-	-
Lims1	XM_574766		Rn30000695		PREDICTED: similar to GRIP and coiled-coil domain-containing protein 2 (Golgi coiled coil protein GCC185) [Source:RefSeq_peptide_predicted;Acc:XP_228197]	2.84716	0.290421			2.23726		0008152:metabolism	0005488:binding	-
Tubb5	AB011679		Rn30000698		Tubulin beta-5 chain. [Source:Uniprot/SWISSPROT;Acc:P69897]	0.467733	0.356073					0046785:microtubule polymerization	0004871:signal transducer activity	0045298:tubulin
Flot1	U60977		Rn30000702		Flotillin-1 (Reggie-2) (REG-2). [Source:Uniprot/SWISSPROT;Acc:Q9Z1E1]		0.231819					-	-	0016600:flotillin complex
Ier3	BC099831		Rn30000704		immediate early response 3 [Source:RefSeq_peptide;Acc:NP_997670]	3.10061						-	-	-
	NM_213563		Rn30000707		valyl-tRNA synthetase 2-like [Source:RefSeq_peptide;Acc:NP_998728]	0.275183						-	-	-
Ltb	NM_212507		Rn30000709		lymphotoxin B [Source:RefSeq_peptide;Acc:NP_997672]		0.241967					-	-	-
	CO571686,BC097930		Rn30000716		dimethylarginine dimethylaminohydrolase 2 [Source:RefSeq_peptide;Acc:NP_997697]		0.1566					-	-	-
Csnk2b	NM_031021,NM_001035238		Rn30000721		Casein kinase II beta subunit (CK II beta) (Phosvitin). [Source:Uniprot/SWISSPROT;Acc:P67874]				0.489922			0007166:cell surface receptor linked signal transduction	0030234:enzyme regulator activity	0005956:protein kinase CK2 complex
Bat4	NM_001034157		Rn30000722		HLA-B associated transcript 4 [Source:RefSeq_peptide;Acc:NP_001029329]	0.430359				0.383285		-	-	-
Bat2	NM_212462		Rn30000726		Large proline-rich protein BAT2 (HLA-B-associated transcript 2). [Source:Uniprot/SWISSPROT;Acc:Q6MG48]	0.289972				0.475425		-	-	-
Aif1	BC081822		Rn30000728		Allograft inflammatory factor 1 (AIF-1) (Ionized calcium-binding adapter molecule 1) (Microglia response factor) (MRF-1). [Source:Uniprot/SWISSPROT;Acc:P55009]		0.345543					-	0046872:metal ion binding	-
Lst1	DW298168		Rn30000731		leucocyte specific transcript 1 [Source:RefSeq_peptide;Acc:NP_072156]		0.153791					0050874:organismal physiological process	-	0016020:membrane
Vars	XM_342092		Rn30000739		Valyl-tRNA synthetase (EC 6.1.1.9) (Valine--tRNA ligase) (ValRS). [Source:Uniprot/SWISSPROT;Acc:Q04462]	0.307985						-	-	-
	NM_001033926		Rn30000743		four and a half LIM domains 1 isoform 2 [Source:RefSeq_peptide;Acc:NP_663702]	10.312	0.11713					0008152:metabolism	0005488:binding	-
	NM_001033926		Rn30000744		four and a half LIM domains 1 isoform 2 [Source:RefSeq_peptide;Acc:NP_663702]	5.46804	0.0849337					0008152:metabolism	0005488:binding	-
Hspa1bHspa1bHspa1bHspa1bHspa1bHspa1bHspa1bHspa1bHspa1bHspa1bHspa1b	L16764		Rn30000745		Heat shock 70 kDa protein 1A/1B (Heat shock 70 kDa protein 1/2) (HSP70.1/2). [Source:Uniprot/SWISSPROT;Acc:Q07439]					0.490632		-	0005488:binding	-
Slc44a4	BC079178		Rn30000747		Choline transporter-like protein 4 (Solute carrier family 44 member 4). [Source:Uniprot/SWISSPROT;Acc:Q6MG71]	0.465179	0.250283					-	-	-
-	NM_212463		Rn30000750		euchromatic histone lysine N-methyltransferase 2 [Source:MarkerSymbol;Acc:MGI:2148922] [from mouse gene ENSMUSG00000013787]	0.212595						-	-	-
Sbds	BC086335		Rn30000754		Shwachman-Bodian-Diamond syndrome (predicted) [Source:RefSeq_peptide;Acc:NP_001008290]	2.95364						-	-	-
	XM_221867		Rn30000758		PREDICTED: similar to hypothetical protein CG003 [Source:RefSeq_peptide_predicted;Acc:XP_221867]		0.210781					-	-	-
	XM_341067		Rn30000761		PREDICTED: similar to Ras negative regulator Rabex-5/Rin2 [Source:RefSeq_peptide_predicted;Acc:XP_341068]	2.61363						-	-	-
Tpst1	BC105826		Rn30000765		tyrosylprotein sulfotransferase 1 (predicted) [Source:RefSeq_peptide;Acc:NP_001011903]	2.73331	10.8883					-	-	-
Ubl3	BC091342		Rn30000782		ubiquitin-like 3 (predicted) [Source:RefSeq_peptide;Acc:NP_001015030]	5.51385						-	-	-
Cct6a	BC104703		Rn30000784		chaperonin subunit 6a (zeta) [Source:RefSeq_peptide;Acc:NP_001028856]	2.75842				3.10406		-	-	-
Stx2	L20823		Rn30000796		Epimorphin (Syntaxin-2). [Source:Uniprot/SWISSPROT;Acc:P50279]					2.57548		0015031:protein transport	0005215:transporter activity	0016021:integral to membrane
-	L20889		Rn30000797		Epimorphin (Syntaxin-2). [Source:Uniprot/SWISSPROT;Acc:P50279]					2.78291		0015031:protein transport	0005215:transporter activity	0016021:integral to membrane
Ran	BC059123		Rn30000800		GTP-binding nuclear protein Ran (GTPase Ran) (Ras-like protein TC4). [Source:Uniprot/SWISSPROT;Acc:P62828]	2.07304						0007242:intracellular signaling cascade	0005215:transporter activity	0046930:pore complex
-	-		Rn30000804		–		2.02275					-	-	-
-	CF977897		Rn30000809		–				0.482828	0.498766		0008152:metabolism	0003824:catalytic activity	-
Rasl11a	NM_001002829		Rn30000811		RAS-like family 11 member A [Source:RefSeq_peptide;Acc:NP_001002829]		0.400909					0008151:cell growth and/or maintenance	0019001:guanyl nucleotide binding	-
	BC087709		Rn30000816		peptide/histidine transporter [Source:RefSeq_peptide;Acc:NP_653359]	2.52217						0008151:cell growth and/or maintenance	0005215:transporter activity	0016020:membrane
-	XM_344107		Rn30000817		MKIAA1786 protein (Fragment). [Source:Uniprot/SPTREMBL;Acc:Q5DTV2] [from mouse gene ENSMUSG00000029483]		0.454151					-	-	-
RGD1560589	XM_222166,XM_341442		Rn30000818		PREDICTED: similar to FSHD region gene 1 [Source:RefSeq_peptide_predicted;Acc:XP_222166]	2.24422						-	-	-
Aacs	BC061803		Rn30000820		acetoacetyl-CoA synthetase [Source:RefSeq_peptide;Acc:NP_075592]					0.49492		0043170:macromolecule metabolism	0016878:acid-thiol ligase activity	-
Rnf6	XM_221888		Rn30000821		PREDICTED: similar to ring finger protein (C3H2C3 type) 6 [Source:RefSeq_peptide_predicted;Acc:XP_221888]	4.25601						-	-	-
Cyp3a18	X79991		Rn30000822		Cytochrome P450 3A18 (EC 1.14.14.1) (CYPIIIA18) (P450(6)beta-2). [Source:Uniprot/SWISSPROT;Acc:Q64581]		9.4026					0008152:metabolism	0016705:oxidoreductase activity, acting on paired donors, with incorporation or reduction of molecular oxygen	0042598:vesicular fraction
Zfp358	XM_341026		Rn30000825		PREDICTED: similar to zinc finger protein ZFEND [Source:RefSeq_peptide_predicted;Acc:XP_341027]	0.401296				0.362814		-	-	-
Mcoln1	XM_213684		Rn30000826		PREDICTED: similar to Mucolipin 1 [Source:RefSeq_peptide_predicted;Acc:XP_213684]		2.81285					-	-	-
	XM_341025		Rn30000827		PREDICTED: similar to neuropathy target esterase homolog [Source:RefSeq_peptide_predicted;Acc:XP_341026]	0.281927						-	-	-
	X96721		Rn30000829		Cytochrome P450 3A1 (EC 1.14.14.1) (CYPIIIA1) (P450-PCN1). [Source:Uniprot/SWISSPROT;Acc:P04800]		36.1895					0008152:metabolism	0016705:oxidoreductase activity, acting on paired donors, with incorporation or reduction of molecular oxygen	0042598:vesicular fraction
	BC085334		Rn30000831		–	0.31769						-	-	-
Scarb1	AB002151		Rn30000835		Scavenger receptor class B member 1 (SRB1) (SR-BI). [Source:Uniprot/SWISSPROT;Acc:P97943]	0.498251			0.439984			0007154:cell communication	0004871:signal transducer activity	0016021:integral to membrane
	BC085937		Rn30000836		vav-1 interacting Kruppel-like protein [Source:RefSeq_peptide;Acc:NP_001008363]	3.04479						0006351:transcription, DNA-dependent	0000166:nucleotide binding	0005622:intracellular
-	BF553661		Rn30000844		Protein KIAA1543. [Source:Uniprot/SWISSPROT;Acc:Q80VC9] [from mouse gene ENSMUSG00000044433]	0.234845						-	-	-
Arpc1b	-		Rn30000849		Actin-related protein 2/3 complex subunit 1B (ARP2/3 complex 41 kDa subunit) (p41-ARC). [Source:Uniprot/SWISSPROT;Acc:O88656]		0.192125		2.01521			-	-	-
-	AF315378		Rn30000852		actin related protein 2/3 complex, subunit 1A [Source:MarkerSymbol;Acc:MGI:1928896] [from mouse gene ENSMUSG00000029621]	3.31081	0.333233					-	-	-
	-		Rn30000859		PREDICTED: similar to ENSANGP00000026556 [Source:RefSeq_peptide_predicted;Acc:XP_620256] [from mouse gene ENSMUSG00000038011]	0.166457	0.216019					0016043:cell organization and biogenesis	0017076:purine nucleotide binding	0030286:dynein complex
Nptx2	AW915214		Rn30000869		Neuronal pentraxin-2 precursor (NP2) (Neuronal pentraxin II) (NP-II) (Neuronal activity-regulated pentraxin). [Source:Uniprot/SWISSPROT;Acc:P97738]		27.7278					-	-	-
Baiap2l1	BC105815		Rn30000870		–	4.09697			0.336546			-	-	-
	-		Rn30000883		PREDICTED: similar to SIGNR4 [Source:RefSeq_peptide_predicted;Acc:XP_577206]	4.02136						-	0005488:binding	-
Atp6v0a2	AY325239		Rn30000888		ATPase, H+ transporting, lysosomal V0 subunit a isoform 2 [Source:RefSeq_peptide;Acc:NP_446227]	4.13832						0006811:ion transport	0005488:binding	0016020:membrane
Tsc22d1	CB771530	X62940;AL645593;AF201285;BC058660;AK173322;AL731781	Rn30000897	M200004008	TSC22 domain family, member 1 [Source:MarkerSymbol;Acc:MGI:109127]	11.8754	0.257347				0.299274	0006351:transcription, DNA-dependent	0030528:transcription regulator activity	0005622:intracellular
-	BC079086		Rn30000900		–	3.41772						-	-	-
Gtf2h3	BC093380		Rn30000905		general transcription factor IIH, polypeptide 3 (predicted) [Source:RefSeq_peptide;Acc:NP_001019407]	2.37742						-	-	-
-	-		Rn30000912		-	2.05418						-	-	-
Gtf2f2	NM_031042		Rn30000914		Transcription initiation factor IIF beta subunit (EC 3.6.1.-) (ATP- dependent helicase GTF2F2) (TFIIF-beta) (Transcription initiation factor RAP30). [Source:Uniprot/SWISSPROT;Acc:Q01750]		3.13538					0006352:transcription initiation	0000166:nucleotide binding	0005674:transcription factor TFIIF complex
	XM_345837,BC105779		Rn30000918		–		0.251132					-	-	-
Tmed2	NM_031722		Rn30000925		Transmembrane emp24 domain trafficking protein 2 precursor (Membrane protein p24A) (RNP21.4). [Source:Uniprot/SWISSPROT;Acc:Q63524]	8.69673				10.943		0015031:protein transport	0008565:protein transporter activity	0016021:integral to membrane
Rilpl1	XM_222150		Rn30000926		PREDICTED: similar to RIKEN cDNA 2900002H16 [Source:RefSeq_peptide_predicted;Acc:XP_222150]		0.483182					-	-	-
Usp42	XM_237865		Rn30000930		PREDICTED: similar to ubiquitin specific protease 42 [Source:RefSeq_peptide_predicted;Acc:XP_237865]	0.337005				0.482705		0019538:protein metabolism	0004843:ubiquitin-specific protease activity	-
Usp42	XM_237865		Rn30000932		PREDICTED: similar to ubiquitin specific protease 42 [Source:RefSeq_peptide_predicted;Acc:XP_237865]	0.381969				0.37984		0019538:protein metabolism	0004843:ubiquitin-specific protease activity	-
-	-		Rn30000935		-		0.406127			2.21222		-	-	-
Sbno1	XM_222152		Rn30000936		Sbno1_predicted protein (Fragment). [Source:Uniprot/SPTREMBL;Acc:Q5BJL5]	0.437846				0.482275		-	-	-
	NM_053912		Rn30000937		Cytohesin-3 (SEC7 homolog C) (msec7-3). [Source:Uniprot/SWISSPROT;Acc:P97696]	0.400651	0.117709					-	-	-
-	XM_574079		Rn30000938		inter-alpha trypsin inhibitor, heavy chain 2 [Source:MarkerSymbol;Acc:MGI:96619] [from mouse gene ENSMUSG00000037254]		37.6417			4.09068		-	-	-
Sbno1	XM_222152		Rn30000941		Sbno1_predicted protein (Fragment). [Source:Uniprot/SPTREMBL;Acc:Q5BJL5]	4.10949						-	-	-
Rac1	DN948440		Rn30000942		Ras-related C3 botulinum toxin substrate 1 (p21-Rac1). [Source:Uniprot/SWISSPROT;Acc:Q6RUV5]	3.35836	0.432341			2.556		-	-	-
-	XM_221911		Rn30000955		–		0.455235					-	-	-
Kdelr2	BC085786		Rn30000959		ER lumen protein retaining receptor 2 (KDEL receptor 2) (KDEL endoplasmic reticulum protein retention receptor 2). [Source:Uniprot/SWISSPROT;Acc:Q5U305]	3.69634				6.32196		-	-	-
	BC105855		Rn30000968		–	0.4054						-	-	-
Rnf216	XM_221922		Rn30000973		PREDICTED: similar to E3 ubiquitin ligase TRIAD3B [Source:RefSeq_peptide_predicted;Acc:XP_221922]					0.34212		-	-	-
-	BC103630		Rn30000981		RIKEN cDNA B230342M21 gene (B230342M21Rik), mRNA [Source:RefSeq_dna;Acc:NM_133898] [from mouse gene ENSMUSG00000041132]	6.06116						-	-	-
Wipi2	AW916216		Rn30000984		WD-repeat domain phosphoinositide-interacting protein 2 (WIPI-2). [Source:Uniprot/SWISSPROT;Acc:Q6AY57]		2.34177					-	-	-
Actg1Actg1Actg1Actg1Actg1Actg1Actg1Actg1Actg1Actg1Actg1	CF111145		Rn30000990		Actin, cytoplasmic 1 (Beta-actin). [Source:Uniprot/SWISSPROT;Acc:P60711]	18.841431955135512.375396838081612.113389779083311.6008561408211.171746852663610.46253870052589.557474768996259.542947532078349.367847407489099.288012832678475.5829218855362818.841431955135512.375396838081612.113389779083311.6008561408211.171746852663610.46253870052589.557474768996259.542947532078349.367847407489099.288012832678475.5829218855362818.841431955135512.375396838081612.113389779083311.…	0.2342774637048980.2165896119392620.2158009267820690.2108703393083060.2033441417892340.1963446714326620.1933361838870310.1857911730949560.178906959059730.175544809094430.152150813339923		3.969586453271933.610000426592773.196256964012753.147544244327632.941060189795512.936359623751832.883745675332692.671577517123542.65335372688982.622276596776172.4355198603173	5.46859		-	0005198:structural molecule activity	0005884:actin filament
Tesc	XM_213790		Rn30000995		PREDICTED: similar to Tescalcin [Source:RefSeq_peptide_predicted;Acc:XP_213790]	0.271991	0.235554					-	-	-
Fbxo21	XM_341091		Rn30000996		PREDICTED: similar to F-box only protein 21 [Source:RefSeq_peptide_predicted;Acc:XP_341092]		3.74053					-	-	-
Wsb2	BC081901		Rn30001000		WD SOCS-box protein 2 [Source:RefSeq_peptide;Acc:NP_001007617]	6.27373				2.15862		-	-	-
Pebp1	BC063171		Rn30001001		Phosphatidylethanolamine-binding protein (PEBP) (HCNPpp) (23 kDa morphine-binding protein) (P23K) [Contains: Hippocampal cholinergic neurostimulating peptide (HCNP)]. [Source:Uniprot/SWISSPROT;Acc:P31044]		2.21696					-	-	-
-	AB195232		Rn30001002		–	0.386217						0006950:response to stress	0046872:metal ion binding	-
Suds3	XM_341092		Rn30001005		PREDICTED: similar to FLJ00052 protein [Source:RefSeq_peptide_predicted;Acc:XP_341093]	5.1844						-	-	-
Prkab1	U42411		Rn30001007		5-AMP-activated protein kinase, beta-1 subunit (AMPK beta-1 chain) (AMPKb) (5-AMP-activated protein kinase 40 kDa subunit). [Source:Uniprot/SWISSPROT;Acc:P80386]		2.30219					-	-	-
-	XM_222240		Rn30001010		PREDICTED: hypothetical protein LOC75665 [Source:RefSeq_peptide_predicted;Acc:XP_132372] [from mouse gene ENSMUSG00000041609]		2.88426					-	-	-
	BC081984		Rn30001015		Paxillin. [Source:Uniprot/SWISSPROT;Acc:Q66H76]	3.65678						0007154:cell communication	-	0005856:cytoskeleton
	M97797		Rn30001019		Glucagon-like peptide 1 receptor precursor (GLP-1 receptor) (GLP-1-R) (GLP-1R). [Source:Uniprot/SWISSPROT;Acc:P32301]		0.134003					0007154:cell communication	0001584:rhodopsin-like receptor activity	0016021:integral to membrane
Tff3	CK472190		Rn30001026		Trefoil factor 3 precursor (Intestinal trefoil factor) (Polypeptide P1.B). [Source:Uniprot/SWISSPROT;Acc:Q03191]					0.485607		-	-	-
Sfrs9	BC087684		Rn30001030		Splicing factor, arginine/serine-rich 9. [Source:Uniprot/SWISSPROT;Acc:Q5PPI1]	4.22316						-	-	-
Rsph1	XM_574726		Rn30001035		testis specific gene A2 (predicted) [Source:RefSeq_peptide;Acc:NP_001012176]	0.350109	0.199899					-	-	-
Coq5	BC098719		Rn30001038		RGD1310857_predicted protein. [Source:Uniprot/SPTREMBL;Acc:Q4G064]		2.50476					-	-	-
	AF372654		Rn30001042		phosphodiesterase 9A [Source:RefSeq_peptide;Acc:NP_612552]		0.197323					0007154:cell communication	0016787:hydrolase activity	-
-	XM_574728		Rn30001048		WD repeat domain 4 [Source:MarkerSymbol;Acc:MGI:1889002] [from mouse gene ENSMUSG00000024037]		2.81261					-	-	-
Cbs	M88345		Rn30001053		Cystathionine beta-synthase (EC 4.2.1.22) (Serine sulfhydrase) (Beta- thionase) (Hemoprotein H-450). [Source:Uniprot/SWISSPROT;Acc:P32232]		43.2935					0019343:cysteine biosynthesis via cystathione	0003824:catalytic activity	0005737:cytoplasm
Oasl1	AY227756		Rn30001055		2-5 oligoadenylate synthetase-like 1 (predicted) [Source:RefSeq_peptide;Acc:NP_001009681]					3.78381		0050874:organismal physiological process	0003824:catalytic activity	-
Oasl1	AY227756		Rn30001057		2-5 oligoadenylate synthetase-like 1 (predicted) [Source:RefSeq_peptide;Acc:NP_001009681]					2.05984		0050874:organismal physiological process	0003824:catalytic activity	-
	BC081967		Rn30001060		similar to Git2 protein [Source:RefSeq_peptide;Acc:NP_001005553]		0.46109					-	0005488:binding	0005622:intracellular
Git2	BC081967		Rn30001061		similar to Git2 protein [Source:RefSeq_peptide;Acc:NP_001005553]	4.20754	0.393658					-	0005488:binding	0005622:intracellular
Gltp	XM_213793	BC053729;BC016584;AF209703	Rn30001064	M200004548	glycolipid transfer protein [Source:MarkerSymbol;Acc:MGI:1929253]	4.11975	0.45243	2.90323				-	-	-
Pdxk	XM_342112,AF020346		Rn30001068		Pyridoxal kinase (EC 2.7.1.35) (Pyridoxine kinase). [Source:Uniprot/SWISSPROT;Acc:O35331] | "PREDICTED: similar to pyridoxal (pyridoxine, vitamin B6) kinase [Source:RefSeq_peptide_predicted;Acc:XP_342113]"					0.433186		GO:0008614:pyridoxine metabolism | GO:0008614:pyridoxine metabolism	GO:0000166:nucleotide binding; GO:0005524:ATP binding; GO:0008270:zinc ion binding; GO:0008478:pyridoxal kinase activity; GO:0016740:transferase activity; GO:0046872:metal ion binding | GO:0003824:catalytic activity; GO:0008478:pyridoxal kinase activity; GO:0016740:transferase activity	GO:0000786:nucleosome; GO:0005634:nucleus; GO:0005694:chromosome | GO:0000786:nucleosome; GO:0005634:nucleus; GO:0005694:chromosome | GO:0000786:nucleosome; GO:0005634:nucleus; GO:0005694:chromosome | GO:0000786:nucleosome; GO:0005634:nucleus; GO:0005694:chromosome | GO:0000786:nucleosome; GO:0005634:nucleus; GO:0005694:chromosome | GO:0000786:nucleosome; GO:0005634:nucleus; GO:0005694:chromosome…
-	-		Rn30001072		-	9.02861	0.343322		3.0987	3.39715		-	-	-
Agpat3	XM_215367		Rn30001074		PREDICTED: similar to 1-acylglycerol-3-phosphate-gamma [Source:RefSeq_peptide_predicted;Acc:XP_215367]		2.3652					-	-	-
RGD1303003	BC079380		Rn30001079		ES1 protein homolog, mitochondrial precursor. [Source:Uniprot/SWISSPROT;Acc:P56571]		2.06364					-	-	-
Ube2g2	XM_215371		Rn30001091		–	5.76813						-	-	-
Pttg1ip	BC061813		Rn30001093		Pituitary tumor-transforming gene 1 protein-interacting protein precursor (Pituitary tumor-transforming gene protein binding factor) (PTTG-binding factor) (PBF). [Source:Uniprot/SWISSPROT;Acc:Q6P767]	7.90766	2.47549			2.49429		0007275:development	-	-
-	BC085817		Rn30001094		Itgb2_predicted protein. [Source:Uniprot/SPTREMBL;Acc:Q4KLK5]	12.297	2.19013		2.11938	2.20075		-	-	-
	XM_215372		Rn30001102		PREDICTED: similar to sushi domain containing 2 [Source:RefSeq_peptide_predicted;Acc:XP_215372]		0.159854					0006399:tRNA metabolism	0005488:binding	-
RGD1565146	XM_573361		Rn30001105		PREDICTED: similar to hypothetical gene supported by AF226663 [Source:RefSeq_peptide_predicted;Acc:XP_573361]	7.58034						-	-	-
Cabin1	AF061947		Rn30001106		Calcineurin-binding protein Cabin 1 (Calcineurin inhibitor) (CAIN). [Source:Uniprot/SWISSPROT;Acc:O88480]		0.467288					-	-	-
LOC360807	BC087067		Rn30001107		–		0.462714					-	-	-
-	XM_574740		Rn30001110		Glutathione S-transferase theta 1 (EC 2.5.1.18) (GST class-theta 1) (Glutathione S-transferase 5) (GST 5-5). [Source:Uniprot/SWISSPROT;Acc:Q01579]		14.6531			2.13518		-	-	-
RGD1560508	XM_222160		Rn30001115		PREDICTED: similar to S100 calcium binding protein A11 (calizzarin) [Source:RefSeq_peptide_predicted;Acc:XP_222160]		0.147998					-	-	-
Col6a1	XM_215375		Rn30001117		PREDICTED: similar to collagen alpha1 type VI-precursor [Source:RefSeq_peptide_predicted;Acc:XP_215375]	2.16663	0.372262					-	-	-
	NM_133393		Rn30001118		Beta-1,3-N-acetylglucosaminyltransferase lunatic fringe (EC 2.4.1.222) (O-fucosylpeptide 3-beta-N-acetylglucosaminyltransferase). [Source:Uniprot/SWISSPROT;Acc:Q924T4]	3.87637						0009653:morphogenesis	0003824:catalytic activity	0016021:integral to membrane
	BC100096		Rn30001120		carbohydrate sulfotransferase 12 [Source:RefSeq_peptide;Acc:NP_001032864]	0.462044	0.166765					-	-	-
-	-		Rn30001121		-	0.234783						-	-	-
-	CB757827		Rn30001122		Col6a2_predicted protein (Fragment). [Source:Uniprot/SPTREMBL;Acc:Q5EB88]	0.352244	0.44996					-	-	-
Ftsj2	XM_221949		Rn30001132		PREDICTED: similar to FtsJ homolog 2 [Source:RefSeq_peptide_predicted;Acc:XP_221949]		3.83742			0.499612		-	-	-
-	XM_221949		Rn30001133		mitotic arrest deficient 1-like 1 [Source:MarkerSymbol;Acc:MGI:1341857] [from mouse gene ENSMUSG00000029554]	0.30825	0.399952					-	-	-
Ppp1cc	XM_346435		Rn30001135		Serine/threonine protein phosphatase PP1-gamma catalytic subunit (EC 3.1.3.16) (PP-1G) (Protein phosphatase 1C catalytic subunit). [Source:Uniprot/SWISSPROT;Acc:P63088]	7.23266						0043170:macromolecule metabolism	0046872:metal ion binding	-
-	XM_222187		Rn30001136		RIKEN cDNA 0610039P13 gene (0610039P13Rik), mRNA [Source:RefSeq_dna;Acc:NM_028752] [from mouse gene ENSMUSG00000064267]		0.421995					-	-	-
Card6	XM_226804		Rn30001138		PREDICTED: similar to caspase recruitment domain family, member 6 [Source:RefSeq_peptide_predicted;Acc:XP_226804]					2.43638		0050794:regulation of cellular process	0005488:binding	0005622:intracellular
Mcm3ap	XM_215376		Rn30001139		PREDICTED: similar to mKIAA0572 protein [Source:RefSeq_peptide_predicted;Acc:XP_215376]	0.410187						-	-	-
Vps29	XM_213780		Rn30001141		PREDICTED: similar to vacuolar protein sorting 29 isoform 2 [Source:RefSeq_peptide_predicted;Acc:XP_213780]	2.40935						-	-	-
	XM_228081		Rn30001143		pericentrin 2 [Source:MarkerSymbol;Acc:MGI:102722] [from mouse gene ENSMUSG00000001151]		0.41814					-	-	-
Gpn3	AY513752		Rn30001145		protein x 0004 [Source:RefSeq_peptide;Acc:NP_973720]					2.41862		-	-	-
Ints1	XM_213717		Rn30001148		RIKEN cDNA 1110015K06 gene (1110015K06Rik), mRNA [Source:RefSeq_dna;Acc:NM_026748] [from mouse gene ENSMUSG00000029547]	0.476364			0.157502			-	-	-
Uncx	D87748		Rn30001150		Unc4.1 homeobox [Source:RefSeq_peptide;Acc:NP_058875]					0.488701		0006351:transcription, DNA-dependent	0030528:transcription regulator activity	0005622:intracellular
Cox19	XM_221972		Rn30001156		PREDICTED: similar to RIKEN cDNA 2810437L13 [Source:RefSeq_peptide_predicted;Acc:XP_221972]		2.13716					-	-	-
	BC079112		Rn30001164		HMT1 hnRNP methyltransferase-like 1 [Source:RefSeq_peptide;Acc:NP_001020315]	2.97358	0.340548					-	0003824:catalytic activity	-
	BC085844		Rn30001167		unc-84 homolog A [Source:RefSeq_peptide;Acc:NP_001007148]		0.394546					-	0046872:metal ion binding	0005622:intracellular
P2rx4	X87763		Rn30001168		P2X purinoceptor 4 (ATP receptor) (P2X4) (Purinergic receptor). [Source:Uniprot/SWISSPROT;Acc:P51577]	7.77422	0.404276			3.42699		0008152:metabolism	0005488:binding	0016021:integral to membrane
-	-		Rn30001169		-		70.4163					-	-	-
	XM_342122		Rn30001171		PREDICTED: similar to mKIAA0376 protein [Source:RefSeq_peptide_predicted;Acc:XP_342123]		0.307888					-	-	-
Anapc5	XM_213783		Rn30001188		PREDICTED: similar to Anaphase promoting complex subunit 5 (APC5) (Cyclosome subunit 5) [Source:RefSeq_peptide_predicted;Acc:XP_213783]	2.77097				2.24078		-	-	-
Anapc5	XM_213783		Rn30001189		PREDICTED: similar to Anaphase promoting complex subunit 5 (APC5) (Cyclosome subunit 5) [Source:RefSeq_peptide_predicted;Acc:XP_213783]	0.361766						-	-	-
-	XM_221977		Rn30001190		zinc finger protein 70 [Source:MarkerSymbol;Acc:MGI:107790] [from mouse gene ENSMUSG00000058291]					3.18838		0006351:transcription, DNA-dependent	0046872:metal ion binding	0005622:intracellular
-	-		Rn30001191		-					2.25268		-	-	-
Rnf34	BC079044		Rn30001197		RING finger protein 34 (RING finger protein MOMO). [Source:Uniprot/SWISSPROT;Acc:Q6AYH3]	3.29219						-	0005488:binding	0005622:intracellular
Orai1	BC088225		Rn30001201		–	0.385742						-	-	-
Psmd9	AW140997		Rn30001207		26S proteasome non-ATPase regulatory subunit 9 (26S proteasome regulatory subunit p27) (Transactivating protein Bridge-1). [Source:Uniprot/SWISSPROT;Acc:Q9WTV5]		3.10447					0019538:protein metabolism	0005488:binding	0005838:proteasome regulatory particle (sensu Eukarya)
	XM_222180		Rn30001211		WD repeat domain 66 [Source:MarkerSymbol;Acc:MGI:1918495] [from mouse gene ENSMUSG00000029442]		0.234864					-	-	-
Mapkapk5	BC099161		Rn30001215		–					2.63951		0043170:macromolecule metabolism	0005488:binding	-
RGD1305685	XM_341084		Rn30001221		LRRGT00164. [Source:Uniprot/SPTREMBL;Acc:Q6QI44]		3.30628			0.480493		-	-	-
Trafd1	XM_341086		Rn30001223		Fln29 protein. [Source:Uniprot/SPTREMBL;Acc:Q5M806]	3.03893						-	-	-
RGD1306932	BC079097		Rn30001229		–		4.57484					-	-	-
Oas1a	AY221507		Rn30001237		2-5-oligoadenylate synthetase 1 (EC 2.7.7.-) ((2-5)oligo(A) synthetase 1) (2-5A synthetase 1). [Source:Uniprot/SWISSPROT;Acc:Q05961]		4.06821			2.67621		0050874:organismal physiological process	0016772:transferase activity, transferring phosphorus-containing groups	-
	AY196696		Rn30001242		2-5 oligoadenylate synthetase 1K [Source:RefSeq_peptide;Acc:NP_001009489]		0.203039					0050874:organismal physiological process	0016772:transferase activity, transferring phosphorus-containing groups	-
Oas1b	BC091121		Rn30001244		25 oligoadenylate synthetase-2 [Source:RefSeq_peptide;Acc:NP_653353]		6.11991			2.15348		0050874:organismal physiological process	0016772:transferase activity, transferring phosphorus-containing groups	-
Cyp3a9	U46118		Rn30001251		Cytochrome P450 3A9 (EC 1.14.14.1) (CYPIIIA9) (P450-OLF3) (Olfactive) (3AH15). [Source:Uniprot/SWISSPROT;Acc:P51538]		23.879			2.47015		0050874:organismal physiological process	0016705:oxidoreductase activity, acting on paired donors, with incorporation or reduction of molecular oxygen	0042598:vesicular fraction
Sds	-		Rn30001260		L-serine dehydratase/L-threonine deaminase [Includes: L-serine dehydratase (EC 4.3.1.17) (L-serine deaminase) (SDH); L-threonine dehydratase (EC 4.3.1.19) (L-threonine deaminase) (TDH)]. [Source:Uniprot/SWISSPROT;Acc:P09367]					3.14941		0006082:organic acid metabolism	0003824:catalytic activity	-
-	BC088110		Rn30001261		L-serine dehydratase/L-threonine deaminase [Includes: L-serine dehydratase (EC 4.3.1.17) (L-serine deaminase) (SDH); L-threonine dehydratase (EC 4.3.1.19) (L-threonine deaminase) (TDH)]. [Source:Uniprot/SWISSPROT;Acc:P09367]		49.7027					0006082:organic acid metabolism	0003824:catalytic activity	-
Mospd3	BC099230		Rn30001265		motile sperm domain containing 3 [Source:RefSeq_peptide;Acc:NP_001020800]					2.22879		-	-	-
	XM_341047		Rn30001268		PREDICTED: similar to leucine rich repeat protein 4, neuronal [Source:RefSeq_peptide_predicted;Acc:XP_341048]		0.209867					-	-	-
Trfr2	XM_222022		Rn30001272		PREDICTED: similar to Transferrin receptor protein 2 (TfR2) [Source:RefSeq_peptide_predicted;Acc:XP_222022]		52.9468					-	-	-
	XM_347163		Rn30001287		Homeobox protein cut-like 1 (CCAAT displacement protein) (CDP) (CDP2) (Fragment). [Source:Uniprot/SWISSPROT;Acc:P53565]		0.167139					-	-	-
-	CK474907		Rn30001288		Homeobox protein cut-like 1 (CCAAT displacement protein) (CDP) (CDP2) (Fragment). [Source:Uniprot/SWISSPROT;Acc:P53565]		0.406584					-	-	-
-	XM_222071		Rn30001292		PREDICTED: hypothetical protein LOC72041 [Source:RefSeq_peptide_predicted;Acc:XP_132400] [from mouse gene ENSMUSG00000039754]					0.450965		-	-	-
Tmem120a	BC089063		Rn30001304		transmembrane protein induced by tumor necrosis factor alpha [Source:RefSeq_peptide;Acc:NP_001010945]		2.55772			0.461487		-	-	-
Por	M12516	MUSCYPOR;BC031463;BC003240;AC083948	Rn30001305	M200001478	P450 (cytochrome) oxidoreductase [Source:MarkerSymbol;Acc:MGI:97744]		4.22022			0.180765	2.8913	0008152:metabolism	0003824:catalytic activity	-
Hip1	XM_347168		Rn30001309		HIP1 protein (Fragment). [Source:Uniprot/SPTREMBL;Acc:Q8VHU1]		0.26408					-	-	-
Eif4h	BC083818		Rn30001316		eukaryotic translation initiation factor 4H [Source:RefSeq_peptide;Acc:NP_001006958]	5.72775				2.48462		-	-	-
Nup153	L06821		Rn30001318		Nuclear pore complex protein Nup153 (Nucleoporin Nup153) (153 kDa nucleoporin). [Source:Uniprot/SWISSPROT;Acc:P49791]	2.85779						0008151:cell growth and/or maintenance	0005488:binding	0005622:intracellular
Cyp2c79	XM_219933		Rn30001329		PREDICTED: similar to cytochrome P450 2C66; CYP2C66 [Source:RefSeq_peptide_predicted;Acc:XP_219933]	2.34082	25.3673			2.31121		0008152:metabolism	0003824:catalytic activity	0042598:vesicular fraction
Eln	BC085910		Rn30001332		Elastin precursor (Tropoelastin). [Source:Uniprot/SWISSPROT;Acc:Q99372]	0.204395	0.115652			0.45738		-	0005488:binding	0005578:extracellular matrix
Gtf2i	BC085815		Rn30001343		general transcription factor II I [Source:RefSeq_peptide;Acc:NP_001001512]	0.436724						-	-	-
Tbp	BC081939		Rn30001352		TATA box binding protein [Source:RefSeq_peptide;Acc:NP_001004198]	7.64624						0006352:transcription initiation	0030528:transcription regulator activity	0005669:transcription factor TFIID complex
-	D14989		Rn30001359		sulfotransferase family 2A, dehydroepiandrosterone (DHEA)-preferring, member 1 [Source:MarkerSymbol;Acc:MGI:98430] [from mouse gene ENSMUSG00000041606]		92.4267					-	-	-
-	-		Rn30001360		-	0.259307						-	-	-
	BC086331		Rn30001365		small nuclear ribonucleoprotein polypeptide A (predicted) [Source:RefSeq_peptide;Acc:NP_001008304]		0.334983					-	-	-
-	-		Rn30001366		-				0.334919			-	-	-
RGD1562409	XM_575149		Rn30001374		PREDICTED: similar to 60S ribosomal protein L7a [Source:RefSeq_peptide_predicted;Acc:XP_575149]	3.71				3.37726		0019538:protein metabolism	0005198:structural molecule activity	0005840:ribosome
Metapl1	XM_230988		Rn30001389		PREDICTED: similar to methionine aminopeptidase-like 1 [Source:RefSeq_peptide_predicted;Acc:XP_230988]		5.88415					0019538:protein metabolism	0008237:metallopeptidase activity	-
Igsf11	BC085929		Rn30001391		immunoglobulin superfamily, member 11 (predicted) [Source:RefSeq_peptide;Acc:NP_001013138]				0.102976			-	-	-
Chac2	BC082031,CO565484		Rn30001397		–					3.00812		-	-	-
	BC087052		Rn30001398		–		0.238323					-	-	-
App	BC062082		Rn30001399		Amyloid beta A4 protein precursor (APP) (Alzheimers disease amyloid protein homolog) (Amyloidogenic glycoprotein) (AG) [Contains: Soluble APP-alpha (S-APP-alpha); Soluble APP-beta (S-APP-beta); C99; Beta- amyloid protein 42 (Beta-APP42); Beta-amyloid pro [Source:Uniprot/SWISSPROT;Acc:P08592]	5.9289	0.214486					0007154:cell communication	0001871:pattern binding	0005905:coated pit
App	BC062082		Rn30001400		Amyloid beta A4 protein precursor (APP) (Alzheimers disease amyloid protein homolog) (Amyloidogenic glycoprotein) (AG) [Contains: Soluble APP-alpha (S-APP-alpha); Soluble APP-beta (S-APP-beta); C99; Beta- amyloid protein 42 (Beta-APP42); Beta-amyloid pro [Source:Uniprot/SWISSPROT;Acc:P08592]	12.9515	0.141006					0007154:cell communication	0001871:pattern binding	0005905:coated pit
App	BC062082		Rn30001401		Amyloid beta A4 protein precursor (APP) (Alzheimers disease amyloid protein homolog) (Amyloidogenic glycoprotein) (AG) [Contains: Soluble APP-alpha (S-APP-alpha); Soluble APP-beta (S-APP-beta); C99; Beta- amyloid protein 42 (Beta-APP42); Beta-amyloid pro [Source:Uniprot/SWISSPROT;Acc:P08592]	4.73573	0.276098					0007154:cell communication	0001871:pattern binding	0005905:coated pit
	XM_344002		Rn30001404		PREDICTED: similar to GA binding protein transcription factor, alpha subunit (60kD) [Source:RefSeq_peptide_predicted;Acc:XP_344003]	4.50588						0006351:transcription, DNA-dependent	0030528:transcription regulator activity	0005622:intracellular
Atp5j	BE126256		Rn30001405		ATP synthase coupling factor 6, mitochondrial precursor (EC 3.6.3.14) (ATPase subunit F6). [Source:Uniprot/SWISSPROT;Acc:P21571]					2.20941		0006793:phosphorus metabolism	0005386:carrier activity	0016469:proton-transporting two-sector ATPase complex
	AF087037		Rn30001407		BTG3 protein (Rbtg3). [Source:Uniprot/SWISSPROT;Acc:O88677]	6.95694	0.292093					-	-	-
-	-		Rn30001408		-	2.49116						-	-	-
-	-		Rn30001411		-		0.302845					-	-	-
	-		Rn30001413		-		0.203982					-	-	-
-	XM_221722		Rn30001421		ubiquitin specific peptidase 25 [Source:MarkerSymbol;Acc:MGI:1353655] [from mouse gene ENSMUSG00000022867]	2.62082				3.49091		-	-	-
-	-		Rn30001422		–	4.7503						0007154:cell communication	0005215:transporter activity	-
	-		Rn30001424		-		0.203099					-	-	-
-	-		Rn30001435		-	0.460408						-	-	-
Cct8	XM_213673		Rn30001436		PREDICTED: similar to mKIAA0002 protein [Source:RefSeq_peptide_predicted;Acc:XP_213673]	4.70822						-	-	-
Lnp	XM_342450	BC057961;AY312281;AK173241	Rn30001437	M200007986	limb and neural patterns [Source:MarkerSymbol;Acc:MGI:1918115]					2.13737	0.456541	-	-	-
Atp5g3	BC079448		Rn30001438		ATP synthase lipid-binding protein, mitochondrial precursor (EC 3.6.3.14) (ATP synthase proteolipid P3) (ATPase protein 9) (ATPase subunit C). [Source:Uniprot/SWISSPROT;Acc:Q71S46]		6.62359					0006793:phosphorus metabolism	0005386:carrier activity	0016469:proton-transporting two-sector ATPase complex
Atf2	AY724488,U38938		Rn30001439		Cyclic AMP-dependent transcription factor ATF-2 (Activating transcription factor 2) (cAMP response element-binding protein CRE- BP1). [Source:Uniprot/SWISSPROT;Acc:Q00969]	5.75321						0006351:transcription, DNA-dependent	0046872:metal ion binding	0005622:intracellular
Usp16	XM_213676		Rn30001440		PREDICTED: similar to Ubiquitin specific protease 16 [Source:RefSeq_peptide_predicted;Acc:XP_213676]		2.21007					0019538:protein metabolism	0004843:ubiquitin-specific protease activity	-
Rwdd2b	BC091390		Rn30001441		RGD1305062_predicted protein (Fragment). [Source:Uniprot/SPTREMBL;Acc:Q5BJP8]		4.42986					-	-	-
B3galt5	XM_221525		Rn30001442		PREDICTED: similar to beta 1,3-galactosyltransferase-V [Source:RefSeq_peptide_predicted;Acc:XP_221525]		100.013					-	-	-
N6amt1	XM_213675		Rn30001445		PREDICTED: similar to N6-DNA methyltransferase A [Source:RefSeq_peptide_predicted;Acc:XP_213675]		2.38405					0007275:development	0003824:catalytic activity	-
Rg9mtd1	BC085895		Rn30001458		RNA (guanine-9-) methyltransferase domain containing 1 (predicted) [Source:RefSeq_peptide;Acc:NP_001008338]		2.31932					-	-	-
	XM_573271		Rn30001474		Trk-fused gene (predicted) [Source:RefSeq_peptide;Acc:NP_001012144]	5.54308						-	-	-
Tfg	XM_573271		Rn30001475		Trk-fused gene (predicted) [Source:RefSeq_peptide;Acc:NP_001012144]	6.95069				3.4565		-	-	-
Psmg1	XM_213645		Rn30001480		PREDICTED: similar to leucine rich protein [Source:RefSeq_peptide_predicted;Acc:XP_213645]		2.83333					-	-	-
-	XM_221535		Rn30001482		PREDICTED: RIKEN cDNA 4631422O05 [Source:RefSeq_peptide_predicted;Acc:XP_484551] [from mouse gene ENSMUSG00000043336]	3.37856	0.360872					-	-	-
Erg	BC072519		Rn30001487		v-ets erythroblastosis virus E26 oncogene like [Source:RefSeq_peptide;Acc:NP_596888]		0.196128					0006351:transcription, DNA-dependent	0030528:transcription regulator activity	0005622:intracellular
St3gal6	NM_207602		Rn30001489		Type 2 lactosamine alpha-2,3-sialyltransferase (EC 2.4.99.-) (CMP- NeuAc:beta-galactoside alpha-2,3-sialyltransferase VI) (ST3Gal VI) (Sialyltransferase 10). [Source:Uniprot/SWISSPROT;Acc:P61943]		2.32005			3.52815		-	-	-
Cpox	BC107664		Rn30001490		coproporphyrinogen oxidase [Source:RefSeq_peptide;Acc:NP_001032172]	6.2808	4.09689					-	-	-
Cldnd1	BC083649		Rn30001493		–	3.86629						-	-	-
-	-		Rn30001518		-		0.37488					-	-	-
	XM_213661		Rn30001519		PREDICTED: similar to Down syndrome critical region homolog 6 [Source:RefSeq_peptide_predicted;Acc:XP_213661]		0.194262					-	-	-
Arl6	XM_344009		Rn30001524		PREDICTED: similar to ADP-ribosylation factor-like 6 [Source:RefSeq_peptide_predicted;Acc:XP_344010]	3.11898						0007154:cell communication	0019001:guanyl nucleotide binding	-
	BC091387		Rn30001525		claudin 14 (predicted) [Source:RefSeq_peptide;Acc:NP_001013447]		14.3478					-	-	-
-	XM_221640		Rn30001527		pad-1-like isoform 2 [Source:RefSeq_peptide;Acc:NP_080976] [from mouse gene ENSMUSG00000022946]		2.49447					-	-	-
Cbr3	XM_221641		Rn30001530		PREDICTED: similar to Carbonyl reductase 3 [Source:RefSeq_peptide_predicted;Acc:XP_221641]		0.219255					-	-	-
Runx1	L35271		Rn30001533		Runt-related transcription factor 1 (Core-binding factor, alpha 2 subunit) (CBF-alpha 2) (Acute myeloid leukemia 1 protein) (Oncogene AML-1) (Polyomavirus enhancer binding protein 2 alpha B subunit) (PEBP2-alpha B) (PEA2-alpha B). [Source:Uniprot/SWISSPROT;Acc:Q63046]		0.144968					0006351:transcription, DNA-dependent	0000166:nucleotide binding	0005622:intracellular
Kalrn	AF232669		Rn30001538		Huntingtin-associated protein-interacting protein (DUO protein) (Kalirin) (PAM COOH-terminal interactor protein 10) (P-CIP10). [Source:Uniprot/SWISSPROT;Acc:P97924]		2.1573					0043170:macromolecule metabolism	0005488:binding	-
Abcf3	BC082042		Rn30001543		ATP-binding cassette, sub-family F (GCN20), member 3 (predicted) [Source:RefSeq_peptide;Acc:NP_001011896]		2.25268					0008151:cell growth and/or maintenance	0005488:binding	0016020:membrane
Abcf3	BC082042		Rn30001544		ATP-binding cassette, sub-family F (GCN20), member 3 (predicted) [Source:RefSeq_peptide;Acc:NP_001011896]		2.58065					0008151:cell growth and/or maintenance	0005488:binding	0016020:membrane
Il13ra1	NM_145789		Rn30001547		interleukin 13 receptor, alpha 1 [Source:RefSeq_peptide;Acc:NP_665732]					2.22442		-	0004888:transmembrane receptor activity	0016020:membrane
	XM_221355		Rn30001549		ATPase type 13A4 [Source:MarkerSymbol;Acc:MGI:1924456] [from mouse gene ENSMUSG00000038094]		0.170943					0008151:cell growth and/or maintenance	0005386:carrier activity	0016020:membrane
	XM_573314		Rn30001551		endothelin-converting enzyme 2 [Source:RefSeq_peptide;Acc:NP_001002815]		7.26013					-	0003824:catalytic activity	-
-	AY660012		Rn30001553		RN protein [Source:RefSeq_peptide;Acc:NP_598269]					0.43649		-	0019001:guanyl nucleotide binding	-
	NM_133585		Rn30001555		RN protein [Source:RefSeq_peptide;Acc:NP_598269]		2.88513					-	0019001:guanyl nucleotide binding	-
-	L04527		Rn30001558		hairy and enhancer of split 1 (Drosophila) [Source:MarkerSymbol;Acc:MGI:104853] [from mouse gene ENSMUSG00000022528]	5.19894	0.389323			2.14919		0006351:transcription, DNA-dependent	0005488:binding	0005622:intracellular
	BC099231		Rn30001567		RGD1304790_predicted protein. [Source:Uniprot/SPTREMBL;Acc:Q4KLG0]		0.389084					-	-	-
Eif4g1	XM_213569		Rn30001577		eukaryotic translation initiation factor 4, gamma 1 [Source:MarkerSymbol;Acc:MGI:2384784] [from mouse gene ENSMUSG00000045983] | PREDICTED: similar to Eif4g1 protein [Source:RefSeq_peptide_predicted;Acc:XP_213569]	0.366344						- | GO:0006446:regulation of translational initiation	- | GO:0003723:RNA binding; GO:0003743:translation initiation factor activity; GO:0003824:catalytic activity	GO:0005737:cytoplasm | GO:0005737:cytoplasm
Polr2hl	XM_573313,XM_213574		Rn30001585		RPB17 (Fragment). [Source:Uniprot/SPTREMBL;Acc:Q9Z0W2] | RPB17 (Fragment). [Source:Uniprot/SPTREMBL;Acc:Q9Z0W2]		2.75767					GO:0006350:transcription | GO:0006350:transcription	GO:0003676:nucleic acid binding; GO:0008270:zinc ion binding; GO:0003899:DNA-directed RNA polymerase activity; GO:0016740:transferase activity | GO:0003676:nucleic acid binding; GO:0008270:zinc ion binding; GO:0003899:DNA-directed RNA polymerase activity; GO:0016740:transferase activity	GO:0005840:ribosome | GO:0005840:ribosome | GO:0005840:ribosome
Pigx	AB177393		Rn30001589		Subunit of GPI-mannosyltransferase (Fragment). [Source:Uniprot/SPTREMBL;Acc:Q60GF7]					2.12551		-	-	-
Lrrc33	BC091190		Rn30001590		Leucine-rich repeat-containing protein 33 precursor. [Source:Uniprot/SWISSPROT;Acc:Q5BK65]	3.36158	0.415992					-	-	-
Wdr53	XM_573303		Rn30001592		PREDICTED: similar to WD repeat domain 53 [Source:RefSeq_peptide_predicted;Acc:XP_573303]					0.498481		-	-	-
	XM_221311		Rn30001596		PREDICTED: similar to Eph receptor B3 [Source:RefSeq_peptide_predicted;Acc:XP_221311]	0.485106						-	-	-
	XM_221315		Rn30001600		expressed sequence AI315068 [Source:MarkerSymbol;Acc:MGI:2146407] [from mouse gene ENSMUSG00000033653]	2.79764						-	-	-
	BC085825		Rn30001607		tyrosine kinase, non-receptor, 2 [Source:RefSeq_peptide;Acc:NP_001008337]	0.253612	3.65979					-	-	-
Fyttd1	AY724512		Rn30001611		Ac1176. [Source:Uniprot/SPTREMBL;Acc:Q7TQ84]		2.14265					-	-	-
	BF524314		Rn30001612		mucin 20 [Source:MarkerSymbol;Acc:MGI:2385039] [from mouse gene ENSMUSG00000035638]	0.188069						-	-	-
-	XM_221396		Rn30001618		oxysterol binding protein-like 11 [Source:MarkerSymbol;Acc:MGI:2146553] [from mouse gene ENSMUSG00000022807]					3.74223		0008152:metabolism	-	-
-	-		Rn30001620		-	0.377276			2.46211			-	-	-
	XM_221387		Rn30001622		PREDICTED: similar to ets variant gene 5 [Source:RefSeq_peptide_predicted;Acc:XP_221387]	2.9429	0.241687					-	-	-
Snx4	XM_340997		Rn30001623		PREDICTED: similar to Sorting nexin 4 [Source:RefSeq_peptide_predicted;Acc:XP_340998]	9.79401	0.471931			6.84788		-	-	-
Zfp148	U30381		Rn30001624		Zinc finger protein 148 (Zinc finger DNA binding protein 89) (Transcription factor ZBP-89). [Source:Uniprot/SWISSPROT;Acc:Q62806]					2.47598		0006351:transcription, DNA-dependent	0046872:metal ion binding	0005622:intracellular
Umps	BC098033		Rn30001634		uridine monophosphate synthetase [Source:RefSeq_peptide;Acc:NP_001020573]		8.33229			0.440571		-	-	-
	XM_573311		Rn30001635		crystallin, gamma S [Source:RefSeq_peptide;Acc:NP_001012016]				0.0483009			-	-	-
Dnajb11	BC093384		Rn30001636		DnaJ (Hsp40) homolog, subfamily B, member 11 (predicted) [Source:RefSeq_peptide;Acc:NP_001015021]	4.72859	2.41958			2.11186		-	-	-
	-		Rn30001641		-		57.8746					-	-	-
Hrg	AB055895		Rn30001645		histidine-rich glycoprotein [Source:RefSeq_peptide;Acc:NP_596919]		95.0543			8.64516		-	0030234:enzyme regulator activity	-
Fgfr1op2	AY426740		Rn30001647		FGFR1 oncogene partner 2 [Source:RefSeq_peptide;Acc:NP_958824]	2.19088						-	-	-
	AY426740		Rn30001648		FGFR1 oncogene partner 2 [Source:RefSeq_peptide;Acc:NP_958824]	3.01436						-	-	-
	NM_012696		Rn30001649		kininogen 1 [Source:MarkerSymbol;Acc:MGI:1097705] [from mouse gene ENSMUSG00000022875]		36.155					0050791:regulation of physiological process	0030234:enzyme regulator activity	-
	NM_053655		Rn30001650		Dynamin-1-like protein (EC 3.6.5.5) (Dynamin-like protein). [Source:Uniprot/SWISSPROT;Acc:O35303]	2.94135						-	0019001:guanyl nucleotide binding	-
Dnm1l	NM_053655		Rn30001653		Dynamin-1-like protein (EC 3.6.5.5) (Dynamin-like protein). [Source:Uniprot/SWISSPROT;Acc:O35303]	7.50921				2.24056		-	0019001:guanyl nucleotide binding	-
	DW389329		Rn30001654		T-kininogen II precursor (Major acute phase protein) (Alpha-1-MAP) (Thiostatin) [Contains: T-kininogen II heavy chain; T-kinin; T- kininogen II light chain]. [Source:Uniprot/SWISSPROT;Acc:P08932]		26.7479					0050791:regulation of physiological process	0030234:enzyme regulator activity	-
Eif4a2	BC085859		Rn30001655		eukaryotic translation initiation factor 4A2 [Source:RefSeq_peptide;Acc:NP_001008336]	6.87494				3.00383		-	-	-
St6gal1	M83143		Rn30001664		CMP-N-acetylneuraminate-beta-galactosamide-alpha-2,6-sialyltransferase (EC 2.4.99.1) (Beta-galactoside alpha-2,6-sialyltransferase) (Alpha 2,6-ST) (Sialyltransferase 1) (ST6Gal I). [Source:Uniprot/SWISSPROT;Acc:P13721]					6.56646		0006464:protein modification	0003824:catalytic activity	0016021:integral to membrane
-	M83143		Rn30001665		CMP-N-acetylneuraminate-beta-galactosamide-alpha-2,6-sialyltransferase (EC 2.4.99.1) (Beta-galactoside alpha-2,6-sialyltransferase) (Alpha 2,6-ST) (Sialyltransferase 1) (ST6Gal I). [Source:Uniprot/SWISSPROT;Acc:P13721]					4.00219		0006464:protein modification	0003824:catalytic activity	0016021:integral to membrane
-	XM_213560		Rn30001666		plakophilin 2 [Source:MarkerSymbol;Acc:MGI:1914701] [from mouse gene ENSMUSG00000041957]	3.50922						-	-	-
-	AJ457084		Rn30001667		mannan-binding lectin serine peptidase 1 [Source:RefSeq_peptide;Acc:NP_071593]					2.73621		0019538:protein metabolism	0046872:metal ion binding	-
-	-		Rn30001668		-		10.4391		2.02254			-	-	-
	XM_232536		Rn30001673		PTPRF interacting protein, binding protein 1 (liprin beta 1) [Source:MarkerSymbol;Acc:MGI:1914783] [from mouse gene ENSMUSG00000016487]	0.317305	0.454222					0008152:metabolism	0003824:catalytic activity	-
	XM_232536		Rn30001674		PTPRF interacting protein, binding protein 1 (liprin beta 1) [Source:MarkerSymbol;Acc:MGI:1914783] [from mouse gene ENSMUSG00000016487]	0.407031						-	-	-
	XM_232536		Rn30001675		PTPRF interacting protein, binding protein 1 (liprin beta 1) [Source:MarkerSymbol;Acc:MGI:1914783] [from mouse gene ENSMUSG00000016487]	5.41365						-	-	-
-	XM_232536		Rn30001676		PTPRF interacting protein, binding protein 1 (liprin beta 1) [Source:MarkerSymbol;Acc:MGI:1914783] [from mouse gene ENSMUSG00000016487]	4.66938						-	-	-
	BC104678		Rn30001679		Possible gustatory receptor clone PTE58 (Fragment). [Source:Uniprot/SWISSPROT;Acc:P35899]		0.194829					-	-	-
RGD1562899	XM_575724		Rn30001682		PREDICTED: similar to RIKEN cDNA 2210417D09 [Source:RefSeq_peptide_predicted;Acc:XP_575724]					4.19416		-	-	-
Mrps35	XM_216306		Rn30001683		PREDICTED: similar to mitochondrial ribosomal protein S35 [Source:RefSeq_peptide_predicted;Acc:XP_216306]		5.07926					-	-	-
-	XM_345436		Rn30001688		–	3.39068						-	-	-
RGD1561309	CB761754		Rn30001693		PREDICTED: similar to RIKEN cDNA 1200009B18 [Source:RefSeq_peptide_predicted;Acc:XP_578024]	4.30016						-	-	-
Mapk1	M64300		Rn30001694		Mitogen-activated protein kinase 1 (EC 2.7.1.37) (Extracellular signal-regulated kinase 2) (ERK-2) (Mitogen-activated protein kinase 2) (MAP kinase 2) (MAPK 2) (p42-MAPK) (ERT1). [Source:Uniprot/SWISSPROT;Acc:P63086]	3.80501				4.41324		0008151:cell growth and/or maintenance	0005488:binding	-
-	-		Rn30001697		RIKEN cDNA 1110033J19 gene (1110033J19Rik), mRNA [Source:RefSeq_dna;Acc:NM_025405] [from mouse gene ENSMUSG00000063171]		2.34921					0019538:protein metabolism	0005198:structural molecule activity	0005840:ribosome
-	BF557838		Rn30001699		stromal cell-derived factor 2-like 1 [Source:MarkerSymbol;Acc:MGI:2149842] [from mouse gene ENSMUSG00000022769]		5.34034					-	-	0016020:membrane
Ube2l3	XM_344046		Rn30001702		PREDICTED: similar to Ubiquitin-conjugating enzyme E2 L3 (Ubiquitin-protein ligase L3) (Ubiquitin carrier protein L3) (UbcM4) [Source:RefSeq_peptide_predicted;Acc:XP_344047]	4.45815						-	-	-
-	-		Rn30001722		Tricarboxylate transport protein, mitochondrial precursor (Citrate transport protein) (CTP) (Tricarboxylate carrier protein). [Source:Uniprot/SWISSPROT;Acc:P32089]		14.9839					-	-	-
-	-		Rn30001724		-	2.50194						-	-	-
Htf9c	BC083619		Rn30001725		HpaII tiny fragments locus 9c (predicted) [Source:RefSeq_peptide;Acc:NP_001011895]		3.37784					-	0003824:catalytic activity	-
Htf9c	BC083619		Rn30001726		HpaII tiny fragments locus 9c (predicted) [Source:RefSeq_peptide;Acc:NP_001011895]		2.25619					-	0003824:catalytic activity	-
RGD1310348	XM_341010		Rn30001728		PREDICTED: similar to Ser/Thr-rich protein T10 in DGCR region [Source:RefSeq_peptide_predicted;Acc:XP_341011]				0.460188			-	-	-
	NM_012531		Rn30001731		Catechol O-methyltransferase (EC 2.1.1.6). [Source:Uniprot/SWISSPROT;Acc:P22734]		3.36283					0050879:organismal movement	0008757:S-adenosylmethionine-dependent methyltransferase activity	0016021:integral to membrane
-	AF072865		Rn30001732		Thioredoxin reductase 2, mitochondrial precursor (EC 1.8.1.9) (TR3). [Source:Uniprot/SWISSPROT;Acc:Q9Z0J5]		2.42322					0006950:response to stress	0043167:ion binding	0005739:mitochondrion
Ppp2ca	NM_017039		Rn30001735		protein phosphatase 2a, catalytic subunit, alpha isoform (Ppp2ca), mRNA [Source:RefSeq_dna;Acc:NM_017039] | "Serine/threonine protein phosphatase 2A, catalytic subunit, alpha isoform (EC 3.1.3.16) (PP2A-alpha). [Source:Uniprot/SWISSPROT;Acc:P63331]"	6.82571	2.72276			2.14816		- | GO:0000074:regulation of progression through cell cycle; GO:0000188:inactivation of MAPK activity; GO:0006275:regulation of DNA replication; GO:0006445:regulation of translation; GO:0006470:protein amino acid dephosphorylation; GO:0006672:ceramide met	- | GO:0004721:phosphoprotein phosphatase activity; GO:0005506:iron ion binding; GO:0016787:hydrolase activity; GO:0030145:manganese ion binding; GO:0046872:metal ion binding; GO:0046982:protein heterodimerization activity; GO:0005515:protein binding; GO:	- | GO:0000159:protein phosphatase type 2A complex; GO:0005625:soluble fraction; GO:0005634:nucleus; GO:0005739:mitochondrion; GO:0005829:cytosol; GO:0015630:microtubule cytoskeleton; GO:0016020:membrane; GO:0005886:plasma membrane
	-		Rn30001736		-		0.0701427					-	-	-
-	-		Rn30001737		-	0.461219				0.495355		-	-	-
Mrpl40	XM_224354,BC097472		Rn30001738		39S ribosomal protein L40, mitochondrial (L40mt) (MRP-40) (Fragment). [Source:Uniprot/SWISSPROT;Acc:P83565]		2.43416					-	0005198:structural molecule activity	0005761:mitochondrial ribosome
	XM_573320		Rn30001742		PREDICTED: similar to productively rearranged V-lambda-2 [Source:RefSeq_peptide_predicted;Acc:XP_573320]		0.189429					-	-	-
	XM_221290		Rn30001748		PREDICTED: similar to kelch-like protein KLHL6 [Source:RefSeq_peptide_predicted;Acc:XP_221290]	5.69215	0.316675					-	-	-
Lpp	BC083627		Rn30001761		Lipoma-preferred partner homolog. [Source:Uniprot/SWISSPROT;Acc:Q5XI07]	0.286578						-	-	-
	BC099107		Rn30001764		leprecan-like 1 [Source:RefSeq_peptide;Acc:NP_001020798]	2.15744	0.408992					-	-	-
Cldn1	AF195500		Rn30001765		Claudin-1. [Source:Uniprot/SWISSPROT;Acc:P56745]		25.1118			4.66421		-	0005198:structural molecule activity	0005923:tight junction
	-		Rn30001772		-	3.10081						-	-	-
-	-		Rn30001773		-	0.177977						-	-	-
Retnlg	CX569469	BC117106;AB086819;AJ536019;AJ514933	Rn30001777	M400000596	resistin like gamma [Source:MarkerSymbol;Acc:MGI:2667763]	2.77824	0.0730342	2.12005		2.11443		-	-	-
-	-		Rn30001779		-	5.75336			2.28711	2.12403		-	-	-
Bace2	BC097258		Rn30001785		beta-site APP-cleaving enzyme 2 [Source:RefSeq_peptide;Acc:NP_001002802]					0.426911		-	-	-
	CF112719		Rn30001787		Resistin-like alpha precursor (RELMalpha) (Cysteine-rich secreted protein FIZZ1). [Source:Uniprot/SWISSPROT;Acc:Q99P85]		0.0448999					-	0004871:signal transducer activity	-
Mx1	NM_173096		Rn30001791		Interferon-induced GTP-binding protein Mx1. [Source:Uniprot/SWISSPROT;Acc:P18588]				2.24341			0050874:organismal physiological process	0005488:binding	0005622:intracellular
	XM_221623		Rn30001794		open reading frame 9 [Source:MarkerSymbol;Acc:MGI:1270150] [from mouse gene ENSMUSG00000022938]		0.12169		3.48349			-	-	-
Mx2	NM_134350		Rn30001796		Interferon-induced GTP-binding protein Mx3. [Source:Uniprot/SWISSPROT;Acc:P18590]		4.62079			6.05419		0050874:organismal physiological process	0005488:binding	-
Cd47	NM_019195		Rn30001799		Leukocyte surface antigen CD47 precursor (Integrin-associated protein) (IAP). [Source:Uniprot/SWISSPROT;Acc:P97829]		0.484735					-	-	-
Zbtb20	XM_213621		Rn30001801		PREDICTED: similar to Zbtb20 protein [Source:RefSeq_peptide_predicted;Acc:XP_213621]	0.342411						-	-	-
Gramd1c	XM_340988		Rn30001807		PREDICTED: similar to DKFZp434C0328 protein [Source:RefSeq_peptide_predicted;Acc:XP_340989]					4.6881		-	-	-
Ugt2a3	XM_223289		Rn30001808		PREDICTED: similar to RIKEN cDNA 2010321J07 [Source:RefSeq_peptide_predicted;Acc:XP_223289]		148.346			2.30543		-	-	-
	NM_130424		Rn30001809		transmembrane protease, serine 2 [Source:RefSeq_peptide;Acc:NP_569108]	4.87638						0019538:protein metabolism	0004871:signal transducer activity	0016020:membrane
-	-		Rn30001810		-	2.89008	2.49138					-	-	-
Rcan1	NM_153724		Rn30001811		Down syndrome critical region homolog 1 [Source:RefSeq_peptide;Acc:NP_714946]					2.08979		0007154:cell communication	-	-
Ugt2b36	BC078782		Rn30001813		UDP-glucuronosyltransferase 2B4 precursor (EC 2.4.1.17) (UDPGT) (UDP- glucuronosyltransferase 2B12). [Source:Uniprot/SWISSPROT;Acc:P36511]		51.6792			7.4399		0008152:metabolism	0003824:catalytic activity	0042598:vesicular fraction
Ugt2b34	XM_577331		Rn30001816		PREDICTED: similar to Expressed sequence AI788959 [Source:RefSeq_peptide_predicted;Acc:XP_223299]		4.75643					0008152:metabolism	0015020:glucuronosyltransferase activity	0042598:vesicular fraction
Ugt2b34	XM_577331		Rn30001817		PREDICTED: similar to Expressed sequence AI788959 [Source:RefSeq_peptide_predicted;Acc:XP_223299]		4.64726			2.89381		0008152:metabolism	0015020:glucuronosyltransferase activity	0042598:vesicular fraction
	XM_340987		Rn30001825		PREDICTED: similar to ATPase, H+ transporting, V1 subunit A, isoform 1 [Source:RefSeq_peptide_predicted;Acc:XP_340988]	9.84713						-	-	-
Yt521	AF144731		Rn30001826		Putative splicing factor YT521 (RA301-binding protein). [Source:Uniprot/SWISSPROT;Acc:Q9QY02]	8.14716				2.81971		0008380:RNA splicing	-	0005622:intracellular
-	-		Rn30001828		-	2.28741	3.26734					-	-	-
-	-		Rn30001829		-		3.16471			0.483758		-	-	-
	BC091249		Rn30001842		similar to stem cell adaptor protein STAP-1 [Source:RefSeq_peptide;Acc:NP_001020286]	5.07468						-	-	-
Son	CF110560,XM_221656		Rn30001843		Son_predicted protein (Fragment). [Source:Uniprot/SPTREMBL;Acc:Q6PDU3]	3.6676				2.11211		-	0003723:RNA binding	0005622:intracellular
Son	XM_221656		Rn30001848		Son_predicted protein (Fragment). [Source:Uniprot/SPTREMBL;Acc:Q6PDU3]	6.27817						-	-	-
	BC091349		Rn30001854		–	2.48082						-	-	-
LOC289482	BC097350		Rn30001856		–		2.2535					-	-	-
Paqr3	XM_573558		Rn30001859		progestin and adipoQ receptor family member III (predicted) [Source:RefSeq_peptide;Acc:NP_001012033]					2.06274		-	-	-
Paqr3	XM_573558		Rn30001860		progestin and adipoQ receptor family member III (predicted) [Source:RefSeq_peptide;Acc:NP_001012033]	0.37149						-	-	-
-	BP493956		Rn30001861		GC-rich sequence DNA-binding factor homolog (Fragment). [Source:Uniprot/SWISSPROT;Acc:P58501] [from mouse gene ENSMUSG00000022974]	2.43944						-	-	-
	XM_340986		Rn30001864		PREDICTED: similar to Brother of CDO [Source:RefSeq_peptide_predicted;Acc:XP_340987]		0.446625					-	-	-
Igfbp7	BC086582		Rn30001869		insulin-like growth factor binding protein 7 (predicted) [Source:RefSeq_peptide;Acc:NP_001013066]	2.24103	0.140352			3.47056		-	-	-
-	XM_573284		Rn30001871		steroid-sensitive protein 1 [Source:RefSeq_peptide;Acc:NP_080715] [from mouse gene ENSMUSG00000022665]	4.54355	0.432442			2.37578		-	-	-
	XM_573560		Rn30001873		PREDICTED: similar to Fras1 protein [Source:RefSeq_peptide_predicted;Acc:XP_573560]	0.368203						-	-	-
	CB731890		Rn30001879		Protein tyrosine phosphatase (Fragment). [Source:Uniprot/SPTREMBL;Acc:Q99ND7]		0.26549					-	-	-
	XM_340966		Rn30001882		PREDICTED: similar to C21orf63 protein [Source:RefSeq_peptide_predicted;Acc:XP_340967]	0.422799						-	0005488:binding	-
	-		Rn30001890		-	2.06817						-	-	-
	XM_223270		Rn30001892		PREDICTED: cyclin G2 (predicted) [Source:RefSeq_peptide_predicted;Acc:XP_223270]	5.82403						-	-	-
Arhgap24	AB108670		Rn30001897		Rho GTPase activating protein 24 (predicted) [Source:RefSeq_peptide;Acc:NP_001012032]	2.37131						-	-	-
	NM_001002830		Rn30001900		RAS-like family 11 member B [Source:RefSeq_peptide;Acc:NP_001002830]	2.95911	0.15126					0008151:cell growth and/or maintenance	0005488:binding	-
Srp72	XM_214017,XM_574370		Rn30001903		- | "signal recognition particle 72 (predicted) (Srp72_predicted), mRNA [Source:RefSeq_dna_predicted;Acc:XM_214017]"	2.20818						GO:0007165:signal transduction; GO:0006468:protein amino acid phosphorylation | -	GO:0005488:binding; GO:0004871:signal transducer activity; GO:0004685:calcium- and calmodulin-dependent protein kinase activity | -	- | -
Paics	NM_080910		Rn30001904		Multifunctional protein ADE2 [Includes: Phosphoribosylaminoimidazole- succinocarboxamide synthase (EC 6.3.2.6) (SAICAR synthetase); Phosphoribosylaminoimidazole carboxylase (EC 4.1.1.21) (AIR carboxylase) (AIRC)]. [Source:Uniprot/SWISSPROT;Acc:P51583]	0.484038	2.81692					0009156:ribonucleoside monophosphate biosynthesis	0016874:ligase activity	0009320:phosphoribosylaminoimidazole carboxylase complex
	-		Rn30001905		-	2.70786						-	-	-
-	-		Rn30001908		-				2.7596			-	-	-
	XM_223150		Rn30001912		zinc finger protein 644 [Source:MarkerSymbol;Acc:MGI:1277212] [from mouse gene ENSMUSG00000049606]	3.61929						-	-	-
-	-		Rn30001914		-		2.83644					-	-	-
Lrrc8c	BC100076		Rn30001921		–	3.32225	0.302541					-	-	-
-	-		Rn30001931		-	5.00443						-	-	-
-	-		Rn30001934		-					2.03142		-	-	-
-	-		Rn30001952		-	2.95399				2.81876		-	-	-
Tlr6	BC062390		Rn30001956		toll-like receptor 6 [Source:RefSeq_peptide;Acc:NP_997487]	2.33372						-	-	-
-	XM_344017		Rn30001972		PREDICTED: similar to cell adhesion molecule nectin-3 alpha [Source:RefSeq_peptide_predicted;Acc:XP_213626]	3.22488						-	-	-
Pvrl3	XM_213626		Rn30001974		PREDICTED: similar to cell adhesion molecule nectin-3 alpha [Source:RefSeq_peptide_predicted;Acc:XP_213626]	5.64444	0.496804			2.27308		-	-	-
Mrps18c	BG668934		Rn30001976		PREDICTED: similar to Mitochondrial ribosomal protein S18C [Source:RefSeq_peptide_predicted;Acc:XP_214003]		2.11817					-	-	-
39702	XM_223227		Rn30001981		PREDICTED: similar to SEPT11 protein [Source:RefSeq_peptide_predicted;Acc:XP_223227]				2.31525			-	-	-
Pgm2	XM_214047		Rn30001982		PREDICTED: similar to phosphoglucomutase 1 [Source:RefSeq_peptide_predicted;Acc:XP_214047]	4.7783	0.419449			2.10566		-	-	-
Nudt9	BC083722		Rn30001983		ADP-ribose pyrophosphatase, mitochondrial precursor (EC 3.6.1.13) (ADP-ribose diphosphatase) (Adenosine diphosphoribose pyrophosphatase) (ADPR-PPase) (ADP-ribose phosphohydrolase) (Nucleoside diphosphate- linked moiety X motif 9) (Nudix motif 9). [Source:Uniprot/SWISSPROT;Acc:Q5XIG0]	4.64677						-	-	-
	AF184967		Rn30001985		Heparanase precursor (EC 3.2.-.-) (Endo-glucoronidase) [Contains: Heparanase 8 kDa subunit; Heparanase 50 kDa subunit]. [Source:Uniprot/SWISSPROT;Acc:Q71RP1]		0.243572					-	-	-
-	BC099827		Rn30001990		MGC124824 protein. [Source:Uniprot/SPTREMBL;Acc:Q499N4]	2.40562				2.25228		-	-	-
RGD1565826	XM_214027		Rn30001991		PREDICTED: similar to OCIA domain containing 2 [Source:RefSeq_peptide_predicted;Acc:XP_214027]	2.89537				2.72778		-	-	-
-	-		Rn30001992		-	3.63973						-	-	-
-	-		Rn30001994		-	5.90674				2.43085		-	-	-
Ociad1	BC083718		Rn30001998		OCIA domain containing 1 [Source:RefSeq_peptide;Acc:NP_001013896]	3.26345						-	-	-
Guf1	XM_223381		Rn30002000		PREDICTED: similar to expressed sequence AA407526 isoform a [Source:RefSeq_peptide_predicted;Acc:XP_223381]	2.06717						0006414:translational elongation	0019001:guanyl nucleotide binding	-
-	XM_223229		Rn30002001		RGD1310470_predicted protein (Fragment). [Source:Uniprot/SPTREMBL;Acc:Q5BJL1]		0.497388					-	-	-
Hsd17b11	BC078929		Rn30002003		Dehydrogenase/reductase SDR family member 8 precursor (EC 1.1.1.-) (17-beta-hydroxysteroid dehydrogenase 11) (17-beta-HSD 11) (17-beta- HSD XI) (17betaHSDXI) (17bHSD11) (17betaHSD11). [Source:Uniprot/SWISSPROT;Acc:Q6AYS8]		3.6661			2.56509		-	-	-
Hsd17b11	BC078929		Rn30002005		Dehydrogenase/reductase SDR family member 8 precursor (EC 1.1.1.-) (17-beta-hydroxysteroid dehydrogenase 11) (17-beta-HSD 11) (17-beta- HSD XI) (17betaHSDXI) (17bHSD11) (17betaHSD11). [Source:Uniprot/SWISSPROT;Acc:Q6AYS8]	5.48601	3.49654			3.63459		-	-	-
Hsd17b13	BC088191		Rn30002007		17-beta hydroxysteroid dehydrogenase 13 precursor (EC 1.1.-.-) (Short- chain dehydrogenase/reductase 9). [Source:Uniprot/SWISSPROT;Acc:Q5M875]		64.4667					0046138:coenzyme and prosthetic group biosynthesis	0003824:catalytic activity	-
-	XM_213610,CO390303		Rn30002009		PREDICTED: similar to protein tyrosine phosphatase-like (proline instead of catalytic arginine), member b [Source:RefSeq_peptide_predicted;Acc:XP_346234]					3.88629		-	-	-
	DY471000		Rn30002010		–		0.417494					-	-	-
Plac8	XM_341188		Rn30002011		PREDICTED: similar to onzin [Source:RefSeq_peptide_predicted;Acc:XP_341189]		0.126027					-	-	-
Stbd1	BC089867		Rn30002012		genethonin 1 [Source:RefSeq_peptide;Acc:NP_001014010]		17.3541					-	-	-
RGD1559568	-		Rn30002013		PREDICTED: similar to high mobility group protein homolog HMG4 [Source:RefSeq_peptide_predicted;Acc:XP_578217]					4.32997		0006351:transcription, DNA-dependent	0005488:binding	0000785:chromatin
Cox7a2	BG671416,CB314243		Rn30002015		Cytochrome c oxidase polypeptide VIIa-liver/heart, mitochondrial precursor (EC 1.9.3.1) (Cytochrome c oxidase subunit VIIa-L). [Source:Uniprot/SWISSPROT;Acc:P35171]	0.498407	2.15283					0008152:metabolism	0005489:electron transporter activity	0005739:mitochondrion
-	-		Rn30002022		-					2.16218		-	-	-
Pdia5	BC088305		Rn30002023		Protein disulfide-isomerase A5 precursor (EC 5.3.4.1). [Source:Uniprot/SWISSPROT;Acc:Q5I0H9]		4.03476					-	-	-
	XM_214030		Rn30002032		Alpha platelet-derived growth factor receptor precursor (EC 2.7.1.112) (PDGF-R-alpha). [Source:Uniprot/SWISSPROT;Acc:P20786]	6.55688						0007154:cell communication	0005488:binding	0016021:integral to membrane
	XM_341190		Rn30002045		PREDICTED: hypothetical protein XP_341190 [Source:RefSeq_peptide_predicted;Acc:XP_341191]	2.11961						-	-	-
Ccdc58	XM_213612		Rn30002046		PREDICTED: hypothetical protein XP_213612 [Source:RefSeq_peptide_predicted;Acc:XP_213612]		4.50536					-	-	-
Enoph1	BC087697		Rn30002047		E-1 enzyme [Source:RefSeq_peptide;Acc:NP_001009391]					2.71311		-	-	-
Hnrpdl	BC104683		Rn30002054		heterogeneous nuclear ribonucleoprotein D-like [Source:RefSeq_peptide;Acc:NP_001028868]	2.31938						-	-	-
-	XM_223362		Rn30002055		RIKEN cDNA 5033405K12. [Source:Uniprot/SPTREMBL;Acc:Q8CI08] [from mouse gene ENSMUSG00000036087]	4.05168				2.90629		-	-	-
Lnx1	XM_341204		Rn30002056		PREDICTED: similar to LNXp80 [Source:RefSeq_peptide_predicted;Acc:XP_341205]		0.488145					-	0005488:binding	-
Naaa	NM_001010967		Rn30002059		N-acylethanolamine-hydrolyzing acid amidase precursor (EC 3.5.1.-) (N- acylsphingosine amidohydrolase-like) (ASAH-like protein). [Source:Uniprot/SWISSPROT;Acc:Q5KTC7]	2.76461	0.108593					-	-	-
-	XM_579036		Rn30002062		PHD finger protein 6 [Source:MarkerSymbol;Acc:MGI:1918248] [from mouse gene ENSMUSG00000025626]	2.13985						-	-	-
Sh3bgrl	BG669095		Rn30002067		PREDICTED: similar to Sh3bgrl protein [Source:RefSeq_peptide_predicted;Acc:XP_217566]	19.4874	0.401588			2.98694		-	-	-
Hnrpd	AB046615		Rn30002077		Heterogeneous nuclear ribonucleoprotein C (hnRNP C) (hnRNP core protein C) (Fragment). [Source:Uniprot/SWISSPROT;Acc:P17132]	4.90011						-	0003723:RNA binding	0030529:ribonucleoprotein complex
Hnrpd	AB046615		Rn30002078		Heterogeneous nuclear ribonucleoprotein C (hnRNP C) (hnRNP core protein C) (Fragment). [Source:Uniprot/SWISSPROT;Acc:P17132]	3.21993						-	0003723:RNA binding	0030529:ribonucleoprotein complex
	XM_344184		Rn30002095		PREDICTED: similar to HLX [Source:RefSeq_peptide_predicted;Acc:XP_344185]		0.321659					-	-	-
	XM_223397		Rn30002101		MKIAA1102 protein (Fragment). [Source:Uniprot/SPTREMBL;Acc:Q80TK1] [from mouse gene ENSMUSG00000037736]	3.97001	0.260735					-	-	-
Gspt1	BC079092		Rn30002109		G1 to S phase transition 1 [Source:RefSeq_peptide;Acc:NP_001003978]					2.19786		-	-	-
-	BC061749		Rn30002114		tripartite motif protein 25 [Source:MarkerSymbol;Acc:MGI:102749] [from mouse gene ENSMUSG00000000275]		2.27228			0.420884		-	0046872:metal ion binding	0005622:intracellular
Aldh3a2	M73714		Rn30002115		Fatty aldehyde dehydrogenase (EC 1.2.1.3) (Aldehyde dehydrogenase, microsomal) (Aldehyde dehydrogenase family 3 member A2). [Source:Uniprot/SWISSPROT;Acc:P30839]	3.87991	4.72589			3.35266		0008152:metabolism	0016903:oxidoreductase activity, acting on the aldehyde or oxo group of donors	0042598:vesicular fraction
-	-		Rn30002116		-		9.74589			0.37411		-	-	-
Bpnt1	AJ000347		Rn30002151		3(2),5-bisphosphate nucleotidase 1 (EC 3.1.3.7) (Bisphosphate 3- nucleotidase 1) (PAP-inositol-1,4-phosphatase) (PIP) (scHAL2 analogous 3). [Source:Uniprot/SWISSPROT;Acc:Q9Z1N4]	6.51378	2.23741					-	0008252:nucleotidase activity	-
	BC100616		Rn30002155		microfibrillar-associated protein 4 [Source:RefSeq_peptide;Acc:NP_001029296]		0.0749188					-	-	-
Prg4	XM_213903		Rn30002157		PREDICTED: similar to This gene is isolated by means of differential display method using ttw, an excellent mouse model for ectopic ossification.~similar to megakaryocyte stimulating factor precursor and cartilage superficial zone protein [Source:RefSeq_peptide_predicted;Acc:XP_213903]		0.390345					-	-	-
Trim41	XM_220357		Rn30002159		PREDICTED: similar to tripartite motif-containing 41 [Source:RefSeq_peptide_predicted;Acc:XP_220357]					0.349248		-	-	-
Morf4l2	BC083606		Rn30002160		Mortality factor 4-like protein 2 (MORF-related gene X protein) (Transcription factor-like protein MRGX) (Liver regeneration-related protein LRRG00119). [Source:Uniprot/SWISSPROT;Acc:Q6QI89]	7.40778				5.40477		-	-	-
Eprs	AY383705		Rn30002166		glutamyl-prolyl-tRNA synthetase [Source:RefSeq_peptide;Acc:NP_001019409]		3.23122					-	-	-
Hcls1	XM_573292		Rn30002173		hematopoietic cell specific Lyn substrate 1 (predicted) [Source:RefSeq_peptide;Acc:NP_001011898]		0.225737					-	-	-
	AF153012		Rn30002186		Transforming growth factor beta-2 precursor (TGF-beta-2). [Source:Uniprot/SWISSPROT;Acc:Q07257]		0.198716					0050794:regulation of cellular process	0008083:growth factor activity	-
-	-		Rn30002193		-		21.1295		3.98262	0.412442		-	-	-
-	XM_228502		Rn30002196		zinc finger, CCHC domain containing 5 [Source:MarkerSymbol;Acc:MGI:2685221] [from mouse gene ENSMUSG00000047686]					3.09489		-	-	-
	CB726837		Rn30002198		–	2.74						-	-	-
Ralb	NM_053821		Rn30002203		Ras-related protein Ral-B. [Source:Uniprot/SWISSPROT;Acc:P36860]		0.409976		2.22483			0007154:cell communication	0005488:binding	-
Rrp15	BC087649		Rn30002208		–		2.48161					-	-	-
Txndc11	DV715167		Rn30002210		PREDICTED: similar to Thioredoxin domain containing 11 [Source:RefSeq_peptide_predicted;Acc:XP_220122]		2.09102					-	-	-
Rnf2	BC098941		Rn30002212		ring finger protein 2 [Source:RefSeq_peptide;Acc:NP_001020838]	4.15699				2.47527		-	-	-
Hlf	XM_343956	BC058705	Rn30002213	M300000495	hepatic leukemia factor [Source:MarkerSymbol;Acc:MGI:96108]	0.217284					2.04673	0006351:transcription, DNA-dependent	0005488:binding	0005622:intracellular
	X64563		Rn30002218		Plasminogen activator inhibitor-2 type A (PAI2A) (PAI-2). [Source:Uniprot/SWISSPROT;Acc:P29524]	6.91851						-	0008236:serine-type peptidase activity	-
Nid1	XM_213954		Rn30002219		Nidogen (Entactin) (Fragment). [Source:Uniprot/SWISSPROT;Acc:P08460]		0.485237					-	-	-
B9d1	XM_213314		Rn30002220		PREDICTED: similar to B9 [Source:RefSeq_peptide_predicted;Acc:XP_213314]	0.359681						-	-	-
Pgk1	NM_053291		Rn30002222		Phosphoglycerate kinase 1 (EC 2.7.2.3). [Source:Uniprot/SWISSPROT;Acc:P16617]	6.09428						0006091:energy pathways	0016740:transferase activity	-
Ifi47	BC066660		Rn30002227		interferon gamma inducible protein [Source:RefSeq_peptide;Acc:NP_742016]		0.302924			3.00641		-	0005488:binding	-
RGD1307830	XM_222746		Rn30002229		PREDICTED: similar to chromosome 1 open reading frame 27 [Source:RefSeq_peptide_predicted;Acc:XP_222746]		2.42044			0.359396		-	-	-
-	-		Rn30002230		-	4.48849						-	-	-
RGD1560464	XM_575208		Rn30002231		PREDICTED: similar to hypothetical protein FLJ38426 [Source:RefSeq_peptide_predicted;Acc:XP_575208]					0.413071		-	-	-
Insig2	NM_178091		Rn30002232		insulin induced gene 2 [Source:RefSeq_peptide;Acc:NP_835192]	3.28842	10.1982					-	-	-
	-		Rn30002234		PREDICTED: similar to transmembrane 7 superfamily member 1 [Source:RefSeq_peptide_predicted;Acc:XP_237907]	0.324755						-	-	-
Gpr137b	XM_237907		Rn30002235		PREDICTED: similar to transmembrane 7 superfamily member 1 [Source:RefSeq_peptide_predicted;Acc:XP_237907]	4.56065						-	-	-
	XM_237907		Rn30002236		PREDICTED: similar to transmembrane 7 superfamily member 1 [Source:RefSeq_peptide_predicted;Acc:XP_237907]	4.01422						-	-	-
Stxbp5l	XM_221424		Rn30002248		PREDICTED: similar to KIAA1006 protein [Source:RefSeq_peptide_predicted;Acc:XP_221424]					0.48575		-	-	-
	X13309		Rn30002249		Extracellular peptidase inhibitor precursor (Protein WDNM1) (Fragment). [Source:Uniprot/SWISSPROT;Acc:P14730]		0.0321371					-	0030234:enzyme regulator activity	-
RGD1309586	-		Rn30002252		PREDICTED: similar to probable ATP-dependent RNA helicase - mouse [Source:RefSeq_peptide_predicted;Acc:XP_344188]	3.46931						-	-	-
Magt1	AF008554		Rn30002271		Implantation-associated protein. [Source:Uniprot/SWISSPROT;Acc:O35777]				2.02644			0008152:metabolism	0005215:transporter activity	0016021:integral to membrane
	CK478786		Rn30002279		RAP2C, member of RAS oncogene family [Source:MarkerSymbol;Acc:MGI:1919315] [from mouse gene ENSMUSG00000050029]	0.265849						0008151:cell growth and/or maintenance	0019001:guanyl nucleotide binding	-
C1galt1c1	BC099818		Rn30002282		–	7.78412				2.46797		-	-	-
Epb4.1l5	XM_573439		Rn30002284		erythrocyte protein band 4.1-like 5 (predicted) [Source:RefSeq_peptide;Acc:NP_001012023]	4.98103						-	0005488:binding	0016020:membrane
	BC090012		Rn30002285		erythrocyte protein band 4.1-like 5 (predicted) [Source:RefSeq_peptide;Acc:NP_001012023]	2.51361						-	0005488:binding	0016020:membrane
-	-		Rn30002288		-		0.155007					-	-	-
-	XM_217570		Rn30002299		alpha thalassemia/mental retardation syndrome X-linked homolog (human) [Source:MarkerSymbol;Acc:MGI:103067] [from mouse gene ENSMUSG00000031229]	5.23372						-	-	-
Usp7	AY641530		Rn30002300		ubiquitin specific protease 7 (herpes virus-associated) [Source:RefSeq_peptide;Acc:NP_001019961]	2.88485						-	-	-
RGD1311122	BC100271		Rn30002301		–	2.60686	2.83734			3.63427		-	-	-
-	-		Rn30002302		-					2.24698		-	-	-
RGD1562416	XM_228869		Rn30002304		PREDICTED: similar to RIKEN cDNA 2310007F12 [Source:RefSeq_peptide_predicted;Acc:XP_228869]		2.11303					-	-	-
-	-		Rn30002305		–	0.358026	2.94419		0.474305			-	-	-
Mrps14	XM_213906		Rn30002315		PREDICTED: similar to mitochondrial ribosomal protein S14 [Source:RefSeq_peptide_predicted;Acc:XP_213906]		2.5599					-	-	-
Cacybp	BC079007		Rn30002319		calcyclin binding protein [Source:RefSeq_peptide;Acc:NP_001004208]	4.55279	2.02206					-	-	-
-	-		Rn30002324		-	0.251333	6.19948					-	-	-
Cipar1	BC060539		Rn30002327		Protein PARM-1 precursor (Prostatic androgen-repressed message 1 protein) (Castration-induced prostatic apoptosis-related protein 1) (CIPAR-1). [Source:Uniprot/SWISSPROT;Acc:Q6P9X9]	0.437351	0.271442					-	-	-
-	BC088104,BC091114		Rn30002341		hydroxysteroid (17-beta) dehydrogenase 9 [Source:MarkerSymbol;Acc:MGI:1351670] [from mouse gene ENSMUSG00000025396] | PREDICTED: similar to retinol dehydrogenase 5 [Source:RefSeq_peptide_predicted;Acc:XP_345771]		131.015					GO:0008152:metabolism; GO:0006702:androgen biosynthesis | GO:0008152:metabolism; GO:0006702:androgen biosynthesis; GO:0008152:metabolism	GO:0016491:oxidoreductase activity | GO:0016491:oxidoreductase activity; GO:0004745:retinol dehydrogenase activity; GO:0016491:oxidoreductase activity	GO:0005622:intracellular | GO:0005622:intracellular
	BC098740		Rn30002345		GRB2-related adaptor protein [Source:RefSeq_peptide;Acc:NP_001020920]		0.297239					-	-	-
-	XM_343980		Rn30002352		SRY-box containing gene 9 [Source:MarkerSymbol;Acc:MGI:98371] [from mouse gene ENSMUSG00000000567]	0.351821						-	-	-
-	XM_344618		Rn30002353		ERO1-like beta (S. cerevisiae) [Source:MarkerSymbol;Acc:MGI:1914725] [from mouse gene ENSMUSG00000057069]	2.24287						-	-	-
Pmm2	XM_220141		Rn30002358		PREDICTED: similar to phosphomannomutase [Source:RefSeq_peptide_predicted;Acc:XP_220141]		2.03936					-	-	-
Ivns1abp	XM_213898		Rn30002361		PREDICTED: similar to mKIAA0850 protein [Source:RefSeq_peptide_predicted;Acc:XP_213898]	3.55209				2.09949		-	-	-
Cnot8	BC085856		Rn30002372		CCR4-NOT transcription complex, subunit 8 [Source:RefSeq_peptide;Acc:NP_001008383]	2.5319						-	-	-
Abat	D87839		Rn30002376		4-aminobutyrate aminotransferase, mitochondrial precursor (EC 2.6.1.19) ((S)-3-amino-2-methylpropionate transaminase) (EC 2.6.1.22) (Gamma-amino-N-butyrate transaminase) (GABA transaminase) (GABA aminotransferase) (GABA-AT) (GABA-T) (L-AIBAT) [Contains: 4 [Source:Uniprot/SWISSPROT;Acc:P50554]		47.69					0050879:organismal movement	0047298:(S)-3-amino-2-methylpropionate transaminase activity	0005739:mitochondrion
Ptges3	XM_343135		Rn30002380		PREDICTED: similar to Sid3177p [Source:RefSeq_peptide_predicted;Acc:XP_343136]	3.34197				4.09342		-	-	-
Ugdh	AB013732		Rn30002381		UDP-glucose 6-dehydrogenase (EC 1.1.1.22) (UDP-Glc dehydrogenase) (UDP-GlcDH) (UDPGDH). [Source:Uniprot/SWISSPROT;Acc:O70199]	4.1077	3.78032			4.5959		0008152:metabolism	0003824:catalytic activity	-
Utp18	XM_220851		Rn30002382		PREDICTED: similar to novel protein (6230425C22Rik) similar to Homo sapiens CGI-48 protein [Source:RefSeq_peptide_predicted;Acc:XP_220851]		2.48092					-	-	-
Pla2g4a	U38376		Rn30002390		Cytosolic phospholipase A2 (cPLA2) (Phospholipase A2 group IVA) [Includes: Phospholipase A2 (EC 3.1.1.4) (Phosphatidylcholine 2- acylhydrolase); Lysophospholipase (EC 3.1.1.5)]. [Source:Uniprot/SWISSPROT;Acc:P50393]	5.79204	0.30128			2.31011		0006644:phospholipid metabolism	0004623:phospholipase A2 activity	-
	AF251305		Rn30002391		MHC class II transactivator [Source:RefSeq_peptide;Acc:NP_445981]		0.165					0006350:transcription	0030528:transcription regulator activity	-
	-		Rn30002395		-		4.87467					-	-	-
	BC081865		Rn30002396		epithelial membrane protein 2 [Source:RefSeq_peptide;Acc:NP_001007722]		0.123759					-	-	0016020:membrane
-	-		Rn30002401		-	4.60606						-	-	-
Nme2	CO393510		Rn30002402		Nucleoside diphosphate kinase B (EC 2.7.4.6) (NDK B) (NDP kinase B) (P18). [Source:Uniprot/SWISSPROT;Acc:P19804]		2.14471					0046036:CTP metabolism	0005488:binding	-
-	XM_220455		Rn30002407		PREDICTED: similar to hypothetical protein FLJ20531 [Source:RefSeq_peptide_predicted;Acc:XP_220455]	0.492569						-	0046872:metal ion binding	0005622:intracellular
Tfb2m	BC085870		Rn30002412		transcription factor B2, mitochondrial (predicted) [Source:RefSeq_peptide;Acc:NP_001008294]		2.20073					-	-	-
-	XM_573041		Rn30002417		LOC497860 protein. [Source:Uniprot/SPTREMBL;Acc:Q3ZB89]	0.478044						0019538:protein metabolism	0005198:structural molecule activity	0005840:ribosome
Hgd	BC078948		Rn30002419		homogentisate 1, 2-dioxygenase (predicted) [Source:RefSeq_peptide;Acc:NP_001012145]		47.6769					-	-	-
MGC95208	BC082055		Rn30002421		–		2.02152					-	-	-
Vps4b	BC099128		Rn30002422		vacuolar protein sorting 4b [Source:RefSeq_peptide;Acc:NP_001020887]	3.98462						-	-	-
	XM_573495		Rn30002428		cell division cycle associated 1 (predicted) [Source:RefSeq_peptide;Acc:NP_001012028]		0.163846					-	-	-
Scgb3a1	CF108592		Rn30002433		secretoglobin, family 3A, member 1 [Source:RefSeq_peptide;Acc:NP_001013198]	0.114586	0.0560538					-	-	-
Sccpdh	BC061579		Rn30002434		Probable saccharopine dehydrogenase (EC 1.5.1.9). [Source:Uniprot/SWISSPROT;Acc:Q6AY30]		2.21525					-	-	-
-	-		Rn30002442		-					0.373142		-	-	-
	XM_222799		Rn30002448		PREDICTED: similar to HHL protein [Source:RefSeq_peptide_predicted;Acc:XP_222799]	4.99963						-	-	-
Ccdc43	BC091255		Rn30002454		RGD1311929_predicted protein (Fragment). [Source:Uniprot/SPTREMBL;Acc:Q5BK07]					2.04363		-	-	-
	XM_340879		Rn30002455		PREDICTED: similar to sperm associated antigen 9 [Source:RefSeq_peptide_predicted;Acc:XP_340880]	3.94208						-	-	-
	XM_222801		Rn30002456		RING CCCH (C3H) domains 1 [Source:MarkerSymbol;Acc:MGI:2685397] [from mouse gene ENSMUSG00000040423]	0.261854						-	-	-
	X55183		Rn30002459		Amphiregulin precursor (AR) (Schwannoma-derived growth factor) (SDGF). [Source:Uniprot/SWISSPROT;Acc:P24338]		0.115628					-	0008083:growth factor activity	0016021:integral to membrane
Tada2l	BC079084		Rn30002461		transcriptional adaptor 2 (ADA2 homolog, yeast)-like (predicted) [Source:RefSeq_peptide;Acc:NP_001012141]				2.45125			-	-	-
	U50147		Rn30002466		Presynaptic protein SAP102 (Synapse-associated protein 102) (PSD- 95/SAP90-related protein 1) (Discs large homolog 3). [Source:Uniprot/SWISSPROT;Acc:Q62936]	7.7224						-	0005488:binding	-
	CO573696		Rn30002471		L-selectin precursor (Lymph node homing receptor) (Leukocyte adhesion molecule 1) (LAM-1) (Lymphocyte antigen 22) (Ly-22) (Lymphocyte surface MEL-14 antigen) (Leukocyte-endothelial cell adhesion molecule 1) (LECAM1) (CD62L antigen). [Source:Uniprot/SWISSPROT;Acc:P30836]		0.0441119					0007154:cell communication	0030246:carbohydrate binding	0016020:membrane
Aatf	AJ238717		Rn30002473		Protein AATF (Apoptosis-antagonizing transcription factor). [Source:Uniprot/SWISSPROT;Acc:Q9QYW0]		4.00306					-	-	-
Kdsr	XM_341106		Rn30002475		PREDICTED: similar to follicular lymphoma variant translocation 1 [Source:RefSeq_peptide_predicted;Acc:XP_341107]		0.428098					-	-	-
Serpinc1	XM_573487		Rn30002477		serine/cysteine proteinase inhibitor, clade C, member 1 (predicted) [Source:RefSeq_peptide;Acc:NP_001012027]		38.6564					-	-	-
Selp	BC101919		Rn30002484		P-selectin precursor (Granule membrane protein 140) (GMP-140) (PADGEM) (CD62P antigen) (Leukocyte-endothelial cell adhesion molecule 3) (LECAM3). [Source:Uniprot/SWISSPROT;Acc:P98106]		0.293276					0016337:cell-cell adhesion	0030246:carbohydrate binding	0016021:integral to membrane
Cog1	XM_239373		Rn30002486		PREDICTED: similar to Component of oligomeric golgi complex 1 [Source:RefSeq_peptide_predicted;Acc:XP_239373]	0.478281						-	-	-
Cxcl1	NM_030845		Rn30002489		Growth regulated alpha protein precursor (CXCL1) (Cytokine-induced neutrophil chemoattractant) (CINC-1) (Platelet-derived growth factor- inducible protein KC). [Source:Uniprot/SWISSPROT;Acc:P14095]	0.478197	0.173398					0009605:response to external stimulus	0008083:growth factor activity	0005576:extracellular
	BC079308		Rn30002490		CCR4-NOT transcription complex subunit 6 (EC 3.1.-.-) (Cytoplasmic deadenylase) (Carbon catabolite repressor protein 4 homolog) (CCR4 carbon catabolite repression 4-like). [Source:Uniprot/SWISSPROT;Acc:Q6AXU9]	3.31982						-	-	-
Higd1b	XM_213488		Rn30002496		PREDICTED: similar to RIKEN cDNA 2310056K19 [Source:RefSeq_peptide_predicted;Acc:XP_213488]	0.383019	0.157432					-	-	-
F5	XM_222831		Rn30002497		Ac2-120. [Source:Uniprot/SPTREMBL;Acc:Q7TPK2]		4.55937			2.30189		-	0000166:nucleotide binding	-
Eftud2	XM_213492		Rn30002499		LOC287739 protein (Fragment). [Source:Uniprot/SPTREMBL;Acc:Q5EB83]	0.461297						-	-	-
Mapk9	L27112		Rn30002502		Mitogen-activated protein kinase 9 (EC 2.7.1.37) (Stress-activated protein kinase JNK2) (c-Jun N-terminal kinase 2) (SAPK-alpha) (p54- alpha). [Source:Uniprot/SWISSPROT;Acc:P49186]	6.95747				5.78436		0007154:cell communication	0005488:binding	0005622:intracellular
Rnf12	BC097491		Rn30002505		ring finger protein 12 [Source:RefSeq_peptide;Acc:NP_001020063]	2.16421				0.395505		-	-	-
Hsd17b7	U44803		Rn30002507		3-keto-steroid reductase (EC 1.1.1.270) (Estradiol 17-beta- dehydrogenase 7) (EC 1.1.1.62) (17-beta-HSD 7) (17-beta-hydroxysteroid dehydrogenase 7) (PRL receptor associated protein) (PRAP). [Source:Uniprot/SWISSPROT;Acc:Q62904]		15.0509					0008152:metabolism	0003824:catalytic activity	-
Tob1	NM_133317		Rn30002510		Tob1 protein (Transducer of erbB-2 1). [Source:Uniprot/SWISSPROT;Acc:Q8R5K6]	0.439818	2.55453					-	-	-
Ier2	BC061717		Rn30002517		Immediate early response gene 2 protein. [Source:Uniprot/SWISSPROT;Acc:Q6P7D3]		0.369078					-	-	-
-	-		Rn30002526		-		2.54843					-	-	-
RGD1559961	XM_573168		Rn30002528		PREDICTED: similar to novel protein [Source:RefSeq_peptide_predicted;Acc:XP_573168]		3.02376					-	0005488:binding	0016459:myosin
Rfc1	XM_214035		Rn30002530		VIP-receptor-gene repressor protein. [Source:Uniprot/SPTREMBL;Acc:O88461]	0.342785				0.462739		0008151:cell growth and/or maintenance	0017076:purine nucleotide binding	0005663:DNA replication factor C complex
Olr1432	NM_001000012		Rn30002532		olfactory receptor Olr1432 [Source:RefSeq_peptide;Acc:NP_001000012]		0.231003					-	-	-
RGD1565486	CV116828,XM_573045		Rn30002539		PREDICTED: similar to RNA binding motif protein 25 [Source:RefSeq_peptide_predicted;Acc:XP_573045]	0.326744						-	-	-
	AW917968		Rn30002541		PREDICTED: similar to novel protein [Source:RefSeq_peptide_predicted;Acc:XP_213312]		0.135548					-	-	-
Rbm25	XM_573045,XM_345703		Rn30002542		PREDICTED: similar to RNA binding motif protein 25 [Source:RefSeq_peptide_predicted;Acc:XP_345704]	0.368004				0.411045		-	-	-
	XM_576948		Rn30002547		HECT, UBA and WWE domain containing protein 1 (EC 6.3.2.-) (E3 ubiquitin protein ligase URE-B1) (Upstream regulatory element binding protein 1) (Fragment). [Source:Uniprot/SWISSPROT;Acc:P51593]	0.0751665						-	-	0005737:cytoplasm
Psen2	X99267		Rn30002549		Presenilin-2 (PS-2) [Contains: Presenilin-2 NTF subunit; Presenilin-2 CTF subunit]. [Source:Uniprot/SWISSPROT;Acc:O88777]					2.16219		0007154:cell communication	-	0005783:endoplasmic reticulum
Myh10	AF139055		Rn30002555		Myosin-10 (Myosin heavy chain, nonmuscle IIb) (Nonmuscle myosin heavy chain IIb) (NMMHC II-b) (NMMHC-IIB) (Cellular myosin heavy chain, type B) (Nonmuscle myosin heavy chain-B) (NMMHC-B). [Source:Uniprot/SWISSPROT;Acc:Q9JLT0]	4.6292	0.207281					0007275:development	0000166:nucleotide binding	0016459:myosin
Slc35a4	NM_147140		Rn30002574		PLRR-4 polymorphic leucine-rich repeat protein [Source:RefSeq_peptide;Acc:NP_671481]	2.57197						0008151:cell growth and/or maintenance	0005386:carrier activity	0016021:integral to membrane
	BC085359		Rn30002575		Serum albumin precursor. [Source:Uniprot/SWISSPROT;Acc:P02770]		18.4188					0008151:cell growth and/or maintenance	0005488:binding	0005615:extracellular space
Trmt1	BC085126		Rn30002579		–		3.14562					-	-	-
Trim11	CB567999		Rn30002580		PREDICTED: similar to tripartite motif protein TRIM11 [Source:RefSeq_peptide_predicted;Acc:XP_340807]	2.17001						-	-	-
-	-		Rn30002587		Glial fibrillary acidic protein, astrocyte (GFAP). [Source:Uniprot/SWISSPROT;Acc:P47819]		18.9333					-	0005198:structural molecule activity	0045111:intermediate filament cytoskeleton
-	-		Rn30002591		-	2.02869						-	-	-
-	-		Rn30002598		-					2.23356		-	-	-
Usp32	XM_220798		Rn30002600		PREDICTED: similar to ubiquitin specific protease 32 [Source:RefSeq_peptide_predicted;Acc:XP_220798]	3.02084						-	-	-
-	BC089814		Rn30002603		Amine oxidase [flavin-containing] B (EC 1.4.3.4) (Monoamine oxidase type B) (MAO-B). [Source:Uniprot/SWISSPROT;Acc:P19643]					2.73062		0008152:metabolism	0003824:catalytic activity	-
Golt1a	XM_573451		Rn30002606		PREDICTED: similar to RIKEN cDNA 0610012C01 [Source:RefSeq_peptide_predicted;Acc:XP_573451]		10.6162					0008151:cell growth and/or maintenance	-	-
-	-		Rn30002610		-	4.09907						-	-	-
Socs3	AF075383		Rn30002615		Suppressor of cytokine signaling 3 (SOCS-3) (Cytokine-inducible SH2 protein 3). [Source:Uniprot/SWISSPROT;Acc:O88583]		0.355966					0007154:cell communication	-	-
Dpt	XM_213925		Rn30002616		PREDICTED: similar to early quiescence protein-1 [Source:RefSeq_peptide_predicted;Acc:XP_213925]	4.59109	6.14171					-	-	-
	CB787572		Rn30002618		Canalicular multispecific organic anion transporter 2 (Multidrug resistance-associated protein 3) (MRP-like protein 2) (MLP-2). [Source:Uniprot/SWISSPROT;Acc:O88563]		2.73446					0008151:cell growth and/or maintenance	0017076:purine nucleotide binding	0016021:integral to membrane
Pgs1	XM_221142		Rn30002621		PREDICTED: similar to phosphatidylglycerophosphate synthase [Source:RefSeq_peptide_predicted;Acc:XP_221142]		0.483635					-	-	-
Lyl1	BC081864		Rn30002622		lymphoblastic leukemia derived sequence 1 [Source:RefSeq_peptide;Acc:NP_001007678]	0.481203						-	-	-
Stim2	XM_223454		Rn30002626		PREDICTED: stromal interaction molecule 2 (predicted) [Source:RefSeq_peptide_predicted;Acc:XP_223454]	2.64029	0.406807			2.20499		-	-	-
-	-		Rn30002633		-	6.13909	0.326749		3.01969	2.16697		-	-	-
-	XM_213328		Rn30002637		PREDICTED: hypothetical protein LOC69747 [Source:RefSeq_peptide_predicted;Acc:XP_126343] [from mouse gene ENSMUSG00000014243]					0.469657		-	-	-
-	XM_577102		Rn30002642		tetratricopeptide repeat domain 19 [Source:MarkerSymbol;Acc:MGI:1920045] [from mouse gene ENSMUSG00000042298]	2.30537	2.47207					-	-	-
-	BC086519		Rn30002645		expressed sequence AW550801 [Source:MarkerSymbol;Acc:MGI:2144566] [from mouse gene ENSMUSG00000038335]		5.58375					-	-	-
-	-		Rn30002648		–		2.10174					0008152:metabolism	0005386:carrier activity	-
Srr	NM_198757		Rn30002658		serine racemase [Source:RefSeq_peptide;Acc:NP_942052]		3.81916					0006082:organic acid metabolism	0003824:catalytic activity	-
Srr	NM_198757		Rn30002659		serine racemase [Source:RefSeq_peptide;Acc:NP_942052]		6.5427					0006082:organic acid metabolism	0003824:catalytic activity	-
Popdc2	BC061876		Rn30002661		popeye domain containing 2 [Source:RefSeq_peptide;Acc:NP_954544]		0.120108			4.73349		-	-	-
Klhl5	XM_223418		Rn30002662		Klhl5_predicted protein (Fragment). [Source:Uniprot/SPTREMBL;Acc:Q4FZT3]	7.85438	0.458147					-	-	-
Slc9a3r2	AF294257		Rn30002663		Na(+)/H(+) exchange regulatory cofactor NHE-RF2 (NHERF-2) (Tyrosine kinase activator protein 1) (TKA-1) (SRY interacting protein 1) (SIP- 1) (Solute carrier family 9 isoform A3 regulatory factor 2) (NHE3 kinase A regulatory protein E3KARP) (Sodium-hydroge [Source:Uniprot/SWISSPROT;Acc:Q920G2]	0.371227	0.285972					-	0005488:binding	0005622:intracellular
RGD1359380	BC079140		Rn30002667		–		2.13128					-	-	-
	XM_221077		Rn30002668		PREDICTED: similar to Binder of Rho GTPase 4 [Source:RefSeq_peptide_predicted;Acc:XP_573216] | PREDICTED: similar to Binder of Rho GTPase 4 [Source:RefSeq_peptide_predicted;Acc:XP_221077]		0.348773					GO:0008360:regulation of cell shape; GO:0007266:Rho protein signal transduction | GO:0008360:regulation of cell shape; GO:0007266:Rho protein signal transduction	GO:0005515:protein binding; GO:0017049:GTP-Rho binding | GO:0005515:protein binding; GO:0017049:GTP-Rho binding	- | - | GO:0008372:cellular component unknown | - | GO:0005634:nucleus | - | - | GO:0008372:cellular component unknown
-	-		Rn30002669		-		2.24112					-	-	-
	XM_214048		Rn30002670		PREDICTED: similar to TBC1 domain family, member 19 [Source:RefSeq_peptide_predicted;Acc:XP_214048]	2.23853						-	-	-
	L13606		Rn30002676		myosin, heavy polypeptide 2, skeletal muscle, adult [Source:MarkerSymbol;Acc:MGI:1339710] [from mouse gene ENSMUSG00000033196]				33.0312			0007275:development	0000166:nucleotide binding	0030016:myofibril
	NM_012604		Rn30002679		Myosin heavy chain, fast skeletal muscle, embryonic. [Source:Uniprot/SWISSPROT;Acc:P12847]	0.458438						0007275:development	0000166:nucleotide binding	0030016:myofibril
RGD1560553	-		Rn30002683		PREDICTED: similar to hypoxia induced gene 1 [Source:RefSeq_peptide_predicted;Acc:XP_228571]		2.37741			0.442484		-	-	-
Gadd45gip1	CO383247		Rn30002687		Gadd45gip1_predicted protein (Fragment). [Source:Uniprot/SPTREMBL;Acc:Q5XJW2]	0.329278			0.475283			-	-	-
	BC091408		Rn30002691		RGD1306248_predicted protein (Fragment). [Source:Uniprot/SPTREMBL;Acc:Q5BJN4]	4.52384						-	-	-
Hdmcp	BC089874		Rn30002695		mitochondrial hepatocellular carcinoma-downregulated carrier protein [Source:RefSeq_peptide;Acc:NP_001001509]	0.432833	26.835					-	-	-
	-		Rn30002701		-		5.41301					-	-	-
	XM_221004		Rn30002707		PREDICTED: similar to Phospholipase C, delta 3 [Source:RefSeq_peptide_predicted;Acc:XP_221004]	0.479799						-	-	-
-	-		Rn30002713		-					0.424925		-	-	-
RGD1311526	XM_213927		Rn30002714		PREDICTED: similar to mKIAA0859 protein [Source:RefSeq_peptide_predicted;Acc:XP_213927]		3.95834					-	-	-
Hsd17b10	AF069770		Rn30002719		3-hydroxyacyl-CoA dehydrogenase type II (EC 1.1.1.35) (Type II HADH) (3-hydroxy-2-methylbutyryl-CoA dehydrogenase) (EC 1.1.1.178) (Endoplasmic reticulum-associated amyloid beta-peptide binding protein). [Source:Uniprot/SWISSPROT;Acc:O70351]		6.38036					0008152:metabolism	0003824:catalytic activity	0005739:mitochondrion
	XM_340793		Rn30002721		PREDICTED: similar to novel protein [Source:RefSeq_peptide_predicted;Acc:XP_340794]		0.434341					-	0046872:metal ion binding	-
-	AW144168		Rn30002722		cDNA sequence BC038311 [Source:MarkerSymbol;Acc:MGI:2448532] [from mouse gene ENSMUSG00000035505]		3.0546					-	-	-
	-		Rn30002723		-	6.95121						-	-	-
-	-		Rn30002729		–	4.06004						-	-	-
	D49955		Rn30002732		ADP-ribosyl cyclase 2 precursor (EC 3.2.2.5) (Cyclic ADP-ribose hydrolase 2) (cADPr hydrolase 2) (Bone marrow stromal antigen 1) (BST- 1). [Source:Uniprot/SWISSPROT;Acc:Q63072]		0.0572978					-	0003824:catalytic activity	-
RGD1309459	BC085931		Rn30002733		cytokine-like nuclear factor n-pac [Source:RefSeq_peptide;Acc:NP_001007801]	4.48718						-	-	-
Vamp4	XM_344168		Rn30002739		PREDICTED: similar to vesicle associated membrane protein 4 [Source:RefSeq_peptide_predicted;Acc:XP_344169]	2.21657						-	-	-
Abcc1	NM_022281		Rn30002741		ATP-binding cassette, sub-family C (CFTR/MRP), member 1 [Source:RefSeq_peptide;Acc:NP_071617]		0.372549			2.8382		0008151:cell growth and/or maintenance	0017076:purine nucleotide binding	0016021:integral to membrane
Rbms2	BC097377		Rn30002746		RNA binding motif, single stranded interacting protein 2 [Source:RefSeq_peptide;Acc:NP_001020574]		0.302335					-	-	-
Ribc1	BC078998		Rn30002751		–	0.481522				2.21469		-	-	-
-	AA851208		Rn30002755		proline-rich polypeptide 6 [Source:MarkerSymbol;Acc:MGI:1920389] [from mouse gene ENSMUSG00000018509]	0.431896	2.6687					0008152:metabolism	0003824:catalytic activity	-
	XM_223010		Rn30002756		–	3.8218						-	-	-
	AF142758		Rn30002761		fibroblast growth factor binding protein 1 [Source:RefSeq_peptide;Acc:NP_072125]		0.148753					-	-	-
Acbd4	BC076387		Rn30002770		Acyl-CoA-binding domain-containing protein 4. [Source:Uniprot/SWISSPROT;Acc:Q6DGF9]	0.378825						-	0008289:lipid binding	-
Ovca2	BC087109,XM_573140		Rn30002773		PREDICTED: similar to candidate tumor suppressor OVCA2 [Source:RefSeq_peptide_predicted;Acc:XP_573140]		2.95411					-	-	-
	BC081866		Rn30002774		Beta-1,4-galactosyltransferase 4 (EC 2.4.1.-) (Beta-1,4-GalTase 4) (Beta4Gal-T4) (b4Gal-T4) (UDP-galactose:beta-N-acetylglucosamine beta- 1,4-galactosyltransferase 4) (UDP-Gal:beta-GlcNAc beta-1,4- galactosyltransferase 4) [Includes: N-acetyllactosamine s [Source:Uniprot/SWISSPROT;Acc:Q66HH1]		0.224983					-	-	-
	BC087109		Rn30002775		PREDICTED: similar to Dph2l1 protein [Source:RefSeq_peptide_predicted;Acc:XP_213396]		3.28368					-	-	-
Psmd12	BC083758		Rn30002776		proteasome 26S non-ATPase subunit 12 [Source:RefSeq_peptide;Acc:NP_001005875]		2.63443					-	-	-
Rpa1	AY325234		Rn30002781		Cb1-727. [Source:Uniprot/SPTREMBL;Acc:Q7TP21]	11.5778						-	-	-
	BC083789		Rn30002783		–		2.06018					-	-	-
Spryd4	BC099138		Rn30002784		–		3.73812					-	-	-
Traf7	XM_340764		Rn30002786		PREDICTED: similar to ring finger and WD repeat domain 1 isoform 1 [Source:RefSeq_peptide_predicted;Acc:XP_340765]		0.378475					-	0046872:metal ion binding	-
Slc4a4	AF254802		Rn30002789		Electrogenic sodium bicarbonate cotransporter 1 (Sodium bicarbonate cotransporter) (Na(+)/HCO3(-) cotransporter) (Solute carrier family 4 member 4) (NBC-like protein). [Source:Uniprot/SWISSPROT;Acc:Q9JI66]	0.181622	5.27219			0.423306		0008151:cell growth and/or maintenance	0015108:chloride transporter activity	0016020:membrane
	XM_222876		Rn30002794		RGD1306176_predicted protein (Fragment). [Source:Uniprot/SPTREMBL;Acc:Q3B8P2]		0.232616					-	-	-
	XM_222876		Rn30002795		RGD1306176_predicted protein (Fragment). [Source:Uniprot/SPTREMBL;Acc:Q3B8P2]		0.361352					-	-	-
Fmo3	-	MMU87147	Rn30002797	M200001102	flavin containing monooxygenase 3 [Source:MarkerSymbol;Acc:MGI:1100496]		0.208303				0.114609	-	0004871:signal transducer activity	-
Fcgr2b	L08446	AC115959;X04648;MMU51629;MMU31803;MMU31801;MUSBFCGR2;MUSFCRII;MUSFCGRA;MUSFCGRBA;MUSFCGRBB;MMBXSB2;MMU31804;MMU31802;BC038070	Rn30002798	M300005229	Fc receptor, IgG, low affinity IIb [Source:MarkerSymbol;Acc:MGI:95499]		0.0854361	2.33743				-	0004871:signal transducer activity	-
-	-		Rn30002799		-					3.96014		-	-	-
LOC498277	M64369		Rn30002801		Low affinity immunoglobulin gamma Fc region receptor III precursor (IgG Fc receptor III) (Fc-gamma RIII) (FcRIII). [Source:Uniprot/SWISSPROT;Acc:P27645]	2.48228	0.0865878					-	0005488:binding	0016021:integral to membrane
Gprc5c	C06823		Rn30002803		Gprc5c_predicted protein (Fragment). [Source:Uniprot/SPTREMBL;Acc:Q3KRC4]		4.24977					-	-	-
RGD1305823	XM_340737		Rn30002804		PREDICTED: similar to RIKEN cDNA 0610037P05 [Source:RefSeq_peptide_predicted;Acc:XP_340738]		0.453425					-	-	-
Sqstm1	BC061575		Rn30002805		sequestosome 1 isoform 2 [Source:RefSeq_peptide;Acc:NP_853528]	6.04442				2.82506		0006366:transcription from Pol II promoter	0043130:ubiquitin binding	0005737:cytoplasm
Farsa	BC094515		Rn30002807		phenylalanine-tRNA synthetase-like, alpha subunit [Source:RefSeq_peptide;Acc:NP_001019408]		2.08052			0.433153		-	-	-
-	XM_213922		Rn30002808		Brain protein 44 (0-44 protein). [Source:Uniprot/SWISSPROT;Acc:P38718]		2.98218					-	-	-
RGD1562658	CF111783		Rn30002814		PREDICTED: similar to RIKEN cDNA 1700009P17 [Source:RefSeq_peptide_predicted;Acc:XP_573504]		0.346753					-	-	-
	X85184		Rn30002815		Ras-related GTP binding B [Source:RefSeq_peptide;Acc:NP_446424]	3.54782						0008151:cell growth and/or maintenance	-	0005737:cytoplasm
Sdhc	BC082027		Rn30002816		succinate dehydrogenase complex, subunit C [Source:RefSeq_peptide;Acc:NP_001005534]	3.75148	2.05826					0006118:electron transport	0003824:catalytic activity	0016020:membrane
Sdhc	BC082027		Rn30002817		succinate dehydrogenase complex, subunit C [Source:RefSeq_peptide;Acc:NP_001005534]	2.56935				2.50681		0006118:electron transport	0003824:catalytic activity	0016020:membrane
	XM_220513		Rn30002819		PREDICTED: similar to mast cell maturation inducible protein 1 [Source:RefSeq_peptide_predicted;Acc:XP_220513]		0.199891					-	0005488:binding	-
Serpinf1	AY216659		Rn30002821		serine (or cysteine) proteinase inhibitor, clade F, member 1 [Source:RefSeq_peptide;Acc:NP_808788]	0.322147	21.2121					-	0030234:enzyme regulator activity	-
Tapt1	XM_223500		Rn30002822		PREDICTED: similar to FLJ90013 protein [Source:RefSeq_peptide_predicted;Acc:XP_223500]	6.47122						-	-	-
-	BC085899		Rn30002824		–	8.29167				2.39014		0009058:biosynthesis	0003824:catalytic activity	-
Mageh1	BC087574		Rn30002825		Melanoma-associated antigen H1 (MAGE-H1 antigen). [Source:Uniprot/SWISSPROT;Acc:Q5PPP4]		0.397889			2.28689		-	-	-
-	XM_342141,BC105878		Rn30002826		DEAD (Asp-Glu-Ala-Asp) box polypeptide 21 [Source:MarkerSymbol;Acc:MGI:1860494] [from mouse gene ENSMUSG00000020075] | -	2.3002	2.04749					- | -	GO:0004004:ATP-dependent RNA helicase activity | -	GO:0005730:nucleolus | -
-	-		Rn30002827		-	5.10778						-	-	-
-	-		Rn30002828		–	2.01112						0006091:energy pathways	0003824:catalytic activity	-
	AY336075		Rn30002830		Golgi resident protein GCP60 (Acyl-CoA-binding domain-containing protein 3) (Golgi phosphoprotein 1) (GOLPH1) (Golgi complex-associated protein 1) (GOCAP1) (DMT1-associated protein) (DAP). [Source:Uniprot/SWISSPROT;Acc:Q7TNY6]	2.10951						-	-	-
Anks3	BC087062		Rn30002831		–	0.351086						-	0005488:binding	-
-	BF543902		Rn30002835		–		7.28335					-	-	-
	XM_228821		Rn30002836		basic helix-loop-helix domain containing, class B9 [Source:MarkerSymbol;Acc:MGI:1917487] [from mouse gene ENSMUSG00000055275]	2.13244						-	-	-
Hexim1	BC087133		Rn30002846		cardiac lineage protein 1 [Source:RefSeq_peptide;Acc:NP_001020307]					2.05312		-	-	-
	XM_214054		Rn30002847		PREDICTED: similar to LIM domain binding protein [Source:RefSeq_peptide_predicted;Acc:XP_214054]	0.321103	0.160397					0007275:development	0030528:transcription regulator activity	0005622:intracellular
Ldb2	XM_214054		Rn30002848		PREDICTED: similar to LIM domain binding protein [Source:RefSeq_peptide_predicted;Acc:XP_214054]		0.192766					0007275:development	0030528:transcription regulator activity	0005622:intracellular
Actr3	BC098014		Rn30002850		ARP3 actin-related protein 3 homolog [Source:RefSeq_peptide;Acc:NP_112330]	9.48885	0.334313					-	-	-
Fmnl1	XM_213487		Rn30002851		PREDICTED: similar to formin-like protein [Source:RefSeq_peptide_predicted;Acc:XP_213487]	0.380836	0.121797					-	0005488:binding	-
Fmnl1	XM_213487		Rn30002852		PREDICTED: similar to formin-like protein [Source:RefSeq_peptide_predicted;Acc:XP_213487]	0.353153	0.171294					-	0005488:binding	-
-	BC086330		Rn30002854		Purkinje cell protein 4-like 1 [Source:MarkerSymbol;Acc:MGI:1913675] [from mouse gene ENSMUSG00000038370]	0.396528			0.420156			-	-	-
-	AI101506		Rn30002856		signal recognition particle 9 [Source:MarkerSymbol;Acc:MGI:1350930] [from mouse gene ENSMUSG00000033259]	3.17559						-	-	-
	XM_221441		Rn30002862		Uroplakin-1b (Uroplakin Ib) (UPIb). [Source:Uniprot/SWISSPROT;Acc:Q566D0]	2.12744	0.247509					-	-	-
H3f3b	CF111192,BG667581,BE126262		Rn30002866		Histone H3.3. [Source:Uniprot/SWISSPROT;Acc:P84245] | - | "PREDICTED: similar to H3 histone, family 3B [Source:RefSeq_peptide_predicted;Acc:XP_576283]" | -	8.07063	0.193784			2.1082		GO:0006334:nucleosome assembly; GO:0007001:chromosome organization and biogenesis (sensu Eukaryota) | - | - | -	GO:0003677:DNA binding | - | - | -	- | -
-	BC105819		Rn30002869		–				0.489333			-	-	-
Nudcd2	BC088299		Rn30002870		NudC domain containing protein 2. [Source:Uniprot/SWISSPROT;Acc:Q5M823]	2.89624	2.05446					-	-	-
Mid1ip1	BC061715		Rn30002874		Mid1-interacting protein 1 (Gastrulation-specific G12-like protein) (Mid1-interacting G12-like protein) (Protein STRAIT11499 homolog). [Source:Uniprot/SWISSPROT;Acc:Q6P7D5]		0.356					-	-	-
Tspan7	BC079470		Rn30002875		PREDICTED: similar to Transmembrane 4 superfamily member 2 (Cell surface glycoprotein A15) (PE31) (TALLA homolog) [Source:RefSeq_peptide_predicted;Acc:XP_343769]		0.147662			3.84615		-	-	-
Slc9a3r1	AF154336		Rn30002876		Ezrin-radixin-moesin binding phosphoprotein 50 (EBP50) (Na(+)/H(+) exchange regulatory cofactor NHE-RF) (NHERF-1) (Regulatory cofactor of Na(+)/H(+) exchanger) (Sodium-hydrogen exchanger regulatory factor 1) (Solute carrier family 9 isoform 3 regulatory f [Source:Uniprot/SWISSPROT;Acc:Q9JJ19]		2.15143			0.340125		0007154:cell communication	0005488:binding	-
Serpinf2	XM_573141		Rn30002877		serine (or cysteine) proteinase inhibitor, clade F, member 2 (predicted) [Source:RefSeq_peptide;Acc:NP_001011892]		37.4134					-	0005488:binding	-
-	XM_223012		Rn30002882		transformation related protein 53 binding protein 2 [Source:MarkerSymbol;Acc:MGI:2138319] [from mouse gene ENSMUSG00000026510]					0.407817		-	-	-
	BC087053		Rn30002886		GULP, engulfment adaptor PTB domain containing 1 (predicted) [Source:RefSeq_peptide;Acc:NP_001013189]	2.7444						-	-	-
Ltc4s	AB048790		Rn30002888		leukotriene C4 synthase [Source:RefSeq_peptide;Acc:NP_446091]	0.329747	0.3879			0.4884		0006629:lipid metabolism	0030234:enzyme regulator activity	0016021:integral to membrane
Mpzl1	BC078916		Rn30002891		myelin protein zero-like 1 [Source:RefSeq_peptide;Acc:NP_001007729]	2.87947	0.368246					-	-	-
-	NM_017116		Rn30002894		calpain 2 (Capn2), mRNA [Source:RefSeq_dna;Acc:NM_017116]	2.42561	0.337197					0019538:protein metabolism	0046872:metal ion binding	0005622:intracellular
	NM_130410		Rn30002897		Interleukin 23, alpha subunit p19 [Source:RefSeq_peptide;Acc:NP_569094]		0.277288					-	-	-
Ccng1	BC081852		Rn30002899		Cyclin-G1 (Cyclin-G). [Source:Uniprot/SWISSPROT;Acc:P39950]	2.2485						-	-	-
C1qtnf1	BC083720		Rn30002901		C1q and tumor necrosis factor related protein 1 [Source:RefSeq_peptide;Acc:NP_001007676]	2.95905						-	-	-
Nr1i3	AB105072		Rn30002902		Orphan nuclear receptor NR1I3 (Constitutive androstane receptor) (CAR). [Source:Uniprot/SWISSPROT;Acc:Q9QUS1]		3.36939			0.244478		0006351:transcription, DNA-dependent	0004871:signal transducer activity	0005622:intracellular
-	XM_343766		Rn30002903		ubiquitin specific peptidase 9, X chromosome [Source:MarkerSymbol;Acc:MGI:894681] [from mouse gene ENSMUSG00000031010]	3.39842						0019538:protein metabolism	0004843:ubiquitin-specific protease activity	-
Lefty2	-		Rn30002905		endometrial bleeding associated factor [Source:RefSeq_peptide;Acc:NP_001007557]		0.424815					-	-	-
-	-		Rn30002912		-					2.44019		-	-	-
	XM_341147		Rn30002922		PREDICTED: similar to CDNA sequence BC025872 [Source:RefSeq_peptide_predicted;Acc:XP_341148]	2.84416	0.306659					-	-	-
Lap3	BC079381		Rn30002929		leucine aminopeptidase 3 (predicted) [Source:RefSeq_peptide;Acc:NP_001011910]					2.62774		-	-	-
Flcn	NM_199390		Rn30002938		folliculin [Source:RefSeq_peptide;Acc:NP_955422]	2.62683				3.89304		-	-	-
	AF223642		Rn30002940		C-X-C chemokine receptor type 3 (CXC-R3) (CXCR-3) (Interferon- inducible protein 10 receptor) (IP-10 receptor). [Source:Uniprot/SWISSPROT;Acc:Q9JII9]		0.147691					0007154:cell communication	0019958:C-X-C chemokine binding	0016021:integral to membrane
Gcdh	XM_344744		Rn30002941		PREDICTED: similar to Glutaryl-Coenzyme A dehydrogenase [Source:RefSeq_peptide_predicted;Acc:XP_344745]		7.43304					-	-	-
	BC091365		Rn30002944		Chitinase-3-like protein 1 precursor (Cartilage glycoprotein 39) (GP- 39). [Source:Uniprot/SWISSPROT;Acc:Q9WTV1]		0.0436927					-	-	-
-	XM_222526		Rn30002949		RRN3 RNA polymerase I transcription factor homolog (yeast) [Source:MarkerSymbol;Acc:MGI:1925255] [from mouse gene ENSMUSG00000022682]	2.05669						-	-	-
RGD1310686	BC085860		Rn30002950		–		2.58063					-	-	-
	XM_213418		Rn30002951		PREDICTED: similar to protein phosphatase 1D magnesium-dependent, delta isoform [Source:RefSeq_peptide_predicted;Acc:XP_213418]		0.491928					-	-	-
	BC099826		Rn30002952		–				0.48361			0008152:metabolism	0003824:catalytic activity	-
	X62431		Rn30002959		Peripheral myelin protein 22 (PMP-22) (CD25 protein) (SR13 myelin protein) (Schwann cell membrane glycoprotein) (SAG). [Source:Uniprot/SWISSPROT;Acc:P25094]	4.09468	0.0693988					0008151:cell growth and/or maintenance	-	0016021:integral to membrane
	XM_573101		Rn30002960		PREDICTED: similar to Mediator of RNA polymerase II transcription, subunit 9 homolog [Source:RefSeq_peptide_predicted;Acc:XP_573101]	2.76508						-	-	-
-	NM_172008		Rn30002961		calnexin [Source:MarkerSymbol;Acc:MGI:88261] [from mouse gene ENSMUSG00000020368]					2.22712		0007154:cell communication	0030246:carbohydrate binding	0016021:integral to membrane
-	NM_172008		Rn30002962		calnexin [Source:MarkerSymbol;Acc:MGI:88261] [from mouse gene ENSMUSG00000020368]	15.982				6.55114		0007154:cell communication	0030246:carbohydrate binding	0016021:integral to membrane
	XM_343782		Rn30002970		PREDICTED: similar to Mospd2 protein [Source:RefSeq_peptide_predicted;Acc:XP_343783]	4.15532						-	0005198:structural molecule activity	-
-	XM_222526		Rn30002972		RRN3 RNA polymerase I transcription factor homolog (yeast) [Source:MarkerSymbol;Acc:MGI:1925255] [from mouse gene ENSMUSG00000022682]	3.96376						-	-	-
-	-		Rn30002974		-	0.374432				0.449025		-	-	-
Ier5	BE113744		Rn30002977		immediate early response 5 [Source:RefSeq_peptide;Acc:NP_001020308]	7.29863	0.189605					-	-	-
RGD1309576	XM_213341		Rn30002983		PREDICTED: similar to RIKEN cDNA A730055C05 gene [Source:RefSeq_peptide_predicted;Acc:XP_213341]	2.2083						-	-	-
Tspyl2	XM_217607		Rn30002984		PREDICTED: similar to DNA segment, Chr X, Brigham & Womens Genetics 1396 expressed, isoform a [Source:RefSeq_peptide_predicted;Acc:XP_217607]		2.38023					0008152:metabolism	0005488:binding	0005622:intracellular
Tspyl2	XM_217607		Rn30002985		PREDICTED: similar to DNA segment, Chr X, Brigham & Womens Genetics 1396 expressed, isoform a [Source:RefSeq_peptide_predicted;Acc:XP_217607]					0.246972		0008152:metabolism	0005488:binding	0005622:intracellular
	XM_217607		Rn30002986		PREDICTED: similar to DNA segment, Chr X, Brigham & Womens Genetics 1396 expressed, isoform a [Source:RefSeq_peptide_predicted;Acc:XP_217607]	2.57739						0008152:metabolism	0005488:binding	0005622:intracellular
-	BC091162		Rn30002987		phosphatidylethanolamine N-methyltransferase [Source:MarkerSymbol;Acc:MGI:104535] [from mouse gene ENSMUSG00000000301]		45.0714					-	-	-
	XM_223723		Rn30002990		0 day neonate lung cDNA, RIKEN full-length enriched library, clone:E030022J11 product:weakly similar to HEPATITIS DELTA ANTIGEN INTERACTING PROTEIN A (0 day neonate lung cDNA, RIKEN full-length enriched library, clone:E030025D05 product:weakly similar to [Source:Uniprot/SPTREMBL;Acc:Q8BGZ5] [from mouse gene ENSMUSG00000032878]	0.255635						-	-	-
-	-		Rn30002993		-		0.462625			2.62894		-	-	-
Glrx2	BC079292		Rn30002997		glutaredoxin 2 (thioltransferase) (predicted) [Source:RefSeq_peptide;Acc:NP_001013052]					0.413544		-	-	-
Olr1375	NM_214829		Rn30003002		olfactory receptor Olr1375 [Source:RefSeq_peptide;Acc:NP_999994]					2.83793		-	-	-
Hnrph1	BC099792		Rn30003009		heterogeneous nuclear ribonucleoprotein H1 [Source:RefSeq_peptide;Acc:NP_543172]	8.33638			2.42371			-	-	-
Fmo4	AF458416		Rn30003011		Dimethylaniline monooxygenase [N-oxide-forming] 4 (EC 1.14.13.8) (Hepatic flavin-containing monooxygenase 4) (FMO 4) (Dimethylaniline oxidase 4). [Source:Uniprot/SWISSPROT;Acc:Q8K4B7]	0.470039						0008152:metabolism	0015036:disulfide oxidoreductase activity	0042598:vesicular fraction
-	-		Rn30003012		-	2.68648						-	-	-
Slc35f5	XM_222576		Rn30003015		PREDICTED: similar to Solute carrier family 35, member F5 [Source:RefSeq_peptide_predicted;Acc:XP_222576]	10.9774						-	-	-
	XM_223062		Rn30003018		protein tyrosine phosphatase, non-receptor type 14 [Source:MarkerSymbol;Acc:MGI:102467] [from mouse gene ENSMUSG00000026604]	0.427788						0043170:macromolecule metabolism	0003824:catalytic activity	-
-	XM_346365		Rn30003035		coagulation factor IX [Source:MarkerSymbol;Acc:MGI:88384] [from mouse gene ENSMUSG00000031138]					3.48921		0050874:organismal physiological process	0046872:metal ion binding	-
-	XM_346365		Rn30003036		coagulation factor IX [Source:MarkerSymbol;Acc:MGI:88384] [from mouse gene ENSMUSG00000031138]		156.723			5.58588		0050874:organismal physiological process	0046872:metal ion binding	-
Adora1	Y12519		Rn30003041		Adenosine A1 receptor. [Source:Uniprot/SWISSPROT;Acc:P25099]	0.137416	7.2636			0.209809		0007154:cell communication	0016502:nucleotide receptor activity	0016021:integral to membrane
-	-		Rn30003043		–		0.480175					-	-	-
-	-		Rn30003048		-	2.45529						-	-	-
Zfp330	XM_341666		Rn30003054		PREDICTED: similar to Nucleolar autoantigen 36 [Source:RefSeq_peptide_predicted;Acc:XP_341667]	2.61291						-	-	-
Srebf1	XM_213329		Rn30003055		Sterol regulatory element binding protein 1 (SREBP-1) (Sterol regulatory element-binding transcription factor 1) (Adipocyte determination-and differentiation-dependent factor 1) (ADD1) (Fragment). [Source:Uniprot/SWISSPROT;Acc:P56720]		0.370879			3.05055		-	-	-
	XM_213523		Rn30003056		PREDICTED: similar to RIKEN cDNA C630004H02 gene [Source:RefSeq_peptide_predicted;Acc:XP_213523]		0.340603					-	-	-
MAST1	AY227207		Rn30003065		Microtubule-associated serine/threonine-protein kinase 1 (EC 2.7.1.37) (Syntrophin-associated serine/threonine-protein kinase). [Source:Uniprot/SWISSPROT;Acc:Q810W7]					0.499994		0043170:macromolecule metabolism	0004713:protein-tyrosine kinase activity	-
Fundc1	BC091353		Rn30003068		FUN14 domain containing 1 [Source:RefSeq_peptide;Acc:NP_001020198]	2.83633	0.427925					-	-	-
-	-		Rn30003071		PREDICTED: similar to ATPase, Class VI, type 11C isoform a [Source:RefSeq_peptide_predicted;Acc:XP_229173]		5.94456					0008152:metabolism	0005386:carrier activity	0016021:integral to membrane
	BC093386		Rn30003074		–	2.43351						-	-	-
	-		Rn30003075		-		0.382988					-	-	-
	-		Rn30003077		-		0.0824776					-	-	-
Ifi204	XM_573516		Rn30003087		myeloid cell nuclear differentiation antigen (predicted) [Source:RefSeq_peptide;Acc:NP_001012029]	2.84231	0.330583			2.16461		-	-	-
	XM_573515		Rn30003088		myeloid cell nuclear differentiation antigen (predicted) [Source:RefSeq_peptide;Acc:NP_001012029]	2.10879						-	-	-
Ifi204	XM_573516		Rn30003090		myeloid cell nuclear differentiation antigen (predicted) [Source:RefSeq_peptide;Acc:NP_001012029]					3.44811		-	-	-
	CB783518		Rn30003095		Growth-arrest-specific protein 7 (GAS-7). [Source:Uniprot/SWISSPROT;Acc:O55148]		0.306046					-	-	-
Prpf8	XM_213385		Rn30003099		Prpf8_predicted protein (Fragment). [Source:Uniprot/SPTREMBL;Acc:Q4FZS3]					2.9484		-	-	-
	XM_222477		Rn30003100		PREDICTED: similar to mKIAA0882 protein [Source:RefSeq_peptide_predicted;Acc:XP_222477]	2.15574						-	-	-
Olr1584	NM_001000081		Rn30003103		olfactory receptor Olr1584 [Source:RefSeq_peptide;Acc:NP_001000081]		11.3474					-	-	-
	XM_213497		Rn30003105		PREDICTED: similar to lysozyme-like 6 [Source:RefSeq_peptide_predicted;Acc:XP_213497]	16.6055			2.27394			-	-	-
-	BC086539		Rn30003107		ribonuclease H2, large subunit [Source:MarkerSymbol;Acc:MGI:1916974] [from mouse gene ENSMUSG00000052926]		0.485901					-	-	-
	AF271786		Rn30003108		fibroblast growth factor 13 [Source:MarkerSymbol;Acc:MGI:109178] [from mouse gene ENSMUSG00000031137]	3.44699						-	-	-
-	CB800064		Rn30003111		ER-Golgi intermediate compartment 32 kDa homolog (ERGIC-32). [Source:Uniprot/SWISSPROT;Acc:Q9DC16] [from mouse gene ENSMUSG00000001576]		2.08377					-	-	-
	M26125		Rn30003115		Epoxide hydrolase 1 (EC 3.3.2.3) (Microsomal epoxide hydrolase) (Epoxide hydratase). [Source:Uniprot/SWISSPROT;Acc:P07687]		3.47462					0009636:response to toxin	0003824:catalytic activity	0042598:vesicular fraction
-	-		Rn30003117		-		4.28173					-	-	-
Rufy1	XM_340794		Rn30003137		Rufy1_predicted protein (Fragment). [Source:Uniprot/SPTREMBL;Acc:Q4FZR3]	2.13356						-	-	-
	XM_220811		Rn30003143		PREDICTED: similar to T-box 4 [Source:RefSeq_peptide_predicted;Acc:XP_220811]	0.300126	0.238084					-	-	-
Uchl5	BC088841		Rn30003144		ubiquitin carboxyl-terminal hydrolase L5 (predicted) [Source:RefSeq_peptide;Acc:NP_001012149]	2.79045						-	-	-
Tnfrsf12a	NM_181086		Rn30003145		tumor necrosis factor receptor superfamily, member 12a [Source:RefSeq_peptide;Acc:NP_851600]		0.497197					-	-	0016021:integral to membrane
	-		Rn30003146		-	2.80144						-	-	-
Efemp1	BC079455		Rn30003150		EGF-containing fibulin-like extracellular matrix protein 1 precursor (Fibulin-3) (FIBL-3) (T16 protein). [Source:Uniprot/SWISSPROT;Acc:O35568]	2.46377	0.140766					-	0046872:metal ion binding	-
-	-		Rn30003155		-	0.436632						-	-	-
Blmh	NM_001034163		Rn30003160		Bleomycin hydrolase (EC 3.4.22.40) (BLM hydrolase) (BMH) (BH). [Source:Uniprot/SWISSPROT;Acc:P70645]	5.70982						0019538:protein metabolism	0004175:endopeptidase activity	-
Blmh	NM_001034163		Rn30003161		Bleomycin hydrolase (EC 3.4.22.40) (BLM hydrolase) (BMH) (BH). [Source:Uniprot/SWISSPROT;Acc:P70645]	0.336029				0.460296		0019538:protein metabolism	0004175:endopeptidase activity	-
	BC088180		Rn30003162		Beta-2-glycoprotein I precursor (Apolipoprotein H) (Apo-H) (B2GPI) (Beta(2)GPI). [Source:Uniprot/SWISSPROT;Acc:P26644]		44.2797					-	0001871:pattern binding	-
Ppox	XM_213944		Rn30003163		PREDICTED: similar to Protoporphyrinogen oxidase [Source:RefSeq_peptide_predicted;Acc:XP_213944]	0.30284	2.31086					-	-	-
Adamts2	XM_213548		Rn30003165		PREDICTED: similar to A disintegrin-like and metalloprotease (reprolysin type) with thrombospondin type 1 motif, 2 [Source:RefSeq_peptide_predicted;Acc:XP_213548]	0.44225						-	-	-
	XM_222920		Rn30003166		formin 2 [Source:MarkerSymbol;Acc:MGI:1859252] [from mouse gene ENSMUSG00000028354]	0.135863			2.74126			-	-	-
	XM_228396		Rn30003169		PREDICTED: similar to fem-1 homolog c (C.elegans) [Source:RefSeq_peptide_predicted;Acc:XP_228396]	2.16914						-	-	-
Ict1	XM_221110		Rn30003181		PREDICTED: similar to Ict1 protein [Source:RefSeq_peptide_predicted;Acc:XP_221110]				0.391142			0019538:protein metabolism	0045182:translation regulator activity	-
	AF014827		Rn30003185		Vascular endothelial growth factor D precursor (VEGF-D) (c-fos-induced growth factor) (FIGF). [Source:Uniprot/SWISSPROT;Acc:O35251]	2.53717						0007275:development	0004871:signal transducer activity	0016020:membrane
Tmem183a	BC079375		Rn30003191		–	2.58578				2.39395		-	-	-
Tuba4a	BC083726		Rn30003194		tubulin, alpha 4 [Source:RefSeq_peptide;Acc:NP_001007005]				0.461286			-	-	-
Utp3	BC079277		Rn30003196		Something about silencing protein 10 (Disrupter of silencing SAS10) (Charged amino acid-rich leucine zipper 1). [Source:Uniprot/SWISSPROT;Acc:Q6AXX4]		2.52978			0.428342		-	-	-
Pnpt1	XM_341266		Rn30003197		Pnpt1_predicted protein (Fragment). [Source:Uniprot/SPTREMBL;Acc:Q562B9]		3.55366					-	-	-
Fmo3	XM_579556		Rn30003211	M400008685	flavin containing monooxygenase 3 [Source:MarkerSymbol;Acc:MGI:1100496]		14.4781				0.265603	0008152:metabolism	0015036:disulfide oxidoreductase activity	0042598:vesicular fraction
Cybb	AF298656		Rn30003212		endothelial type gp91-phox gene [Source:RefSeq_peptide;Acc:NP_076455]		0.1394			5.28283		0008152:metabolism	0003824:catalytic activity	0016020:membrane
-	-		Rn30003213		-		3.05843					-	-	-
Ubxd2	DV720139,BC088845		Rn30003214		UBX domain containing 2 (predicted) [Source:RefSeq_peptide;Acc:NP_001012025]	4.35939				2.04935		-	-	-
RGD1559626	CK478663,CV073708,CB313525		Rn30003215		ATP synthase D chain, mitochondrial (EC 3.6.3.14). [Source:Uniprot/SWISSPROT;Acc:P31399]				0.491418			-	-	-
-	XM_213964		Rn30003219		dispatched homolog 1 (Drosophila) [Source:MarkerSymbol;Acc:MGI:1916147] [from mouse gene ENSMUSG00000030768]	0.434791						-	0004871:signal transducer activity	0016020:membrane
-	-		Rn30003224		-		3.18988					-	-	-
Hnrnpab	AF108653		Rn30003226		heterogeneous nuclear ribonucleoprotein A/B [Source:RefSeq_peptide;Acc:NP_112620]	4.55214	2.10268					-	-	-
Hnrnpab	AB016536		Rn30003227		heterogeneous nuclear ribonucleoprotein A/B [Source:RefSeq_peptide;Acc:NP_112620]	4.97973						-	-	-
-	-		Rn30003230		-		0.445185					-	-	-
Pkmyt1	XM_213222		Rn30003237		PREDICTED: similar to Membrane-associated tyrosine-and threonine-specific cdc2-inhibitory kinase [Source:RefSeq_peptide_predicted;Acc:XP_213222]	0.379222	0.474034					-	-	-
-	D16102		Rn30003242		Glycerol kinase (EC 2.7.1.30) (ATP:glycerol 3-phosphotransferase) (Glycerokinase) (GK) (ATP-stimulated glucocorticoid-receptor translocation promoter) (ASTP). [Source:Uniprot/SWISSPROT;Acc:Q63060]					9.02058		0006638:neutral lipid metabolism	0005488:binding	-
-	D16102		Rn30003243		Glycerol kinase (EC 2.7.1.30) (ATP:glycerol 3-phosphotransferase) (Glycerokinase) (GK) (ATP-stimulated glucocorticoid-receptor translocation promoter) (ASTP). [Source:Uniprot/SWISSPROT;Acc:Q63060]	2.0186				2.19267		0006638:neutral lipid metabolism	0005488:binding	-
	BC097348		Rn30003244		–	6.14165						-	-	-
	BC097960		Rn30003246		Igj_predicted protein. [Source:Uniprot/SPTREMBL;Acc:Q4QQV9]	7.51738	0.369377					-	-	-
-	-		Rn30003251		Myocardin. [Source:Uniprot/SWISSPROT;Acc:Q8R5I7]					3.22882		0006351:transcription, DNA-dependent	0005488:binding	0005622:intracellular
-	BC058446		Rn30003253		–	4.99976				2.25823		-	-	-
-	-		Rn30003264		-	18.8334				5.46583		-	-	-
	-		Rn30003273		PREDICTED: similar to RIKEN cDNA 4933400A11 [Source:RefSeq_peptide_predicted;Acc:XP_228866]	2.445						-	-	-
	-		Rn30003274		-	2.67111						-	-	-
Ticam2	DV715326		Rn30003275		PREDICTED: similar to transmembrane emp24 protein transport domain containing 7 [Source:RefSeq_peptide_predicted;Acc:XP_344682]	6.25387						-	-	-
	XM_344135		Rn30003282		DNA replication licensing factor MCM6 (Intestinal DNA replication protein) (Fragment). [Source:Uniprot/SWISSPROT;Acc:Q62724]		0.167369					-	-	-
	CA512767		Rn30003290		expressed sequence AW011752 [Source:MarkerSymbol;Acc:MGI:2144474] [from mouse gene ENSMUSG00000020463]	8.21908						-	-	-
Clk4	BC079006		Rn30003292		CDC like kinase 4 (predicted) [Source:RefSeq_peptide;Acc:NP_001013059]	3.17545						0043170:macromolecule metabolism	0005488:binding	-
	XM_228444		Rn30003293		PREDICTED: similar to Sushi-repeat containing protein [Source:RefSeq_peptide_predicted;Acc:XP_228444]		0.12578					-	-	-
	-		Rn30003295		Jun dimerization protein 1 gene [Source:RefSeq_peptide;Acc:NP_068637]		0.331768					0006351:transcription, DNA-dependent	0005488:binding	0005622:intracellular
	BC092635		Rn30003300		progestin and adipoQ receptor family member IV (predicted) [Source:RefSeq_peptide;Acc:NP_001017377]		0.434006					-	-	-
Wdr26	XM_573529		Rn30003302		PREDICTED: similar to myocardial ischemic preconditioning upregulated protein 2 [Source:RefSeq_peptide_predicted;Acc:XP_573529]					2.12794		-	-	-
Mrpl27	XM_213439		Rn30003303		PREDICTED: similar to mitochondrial ribosomal protein L27 (L27mt) [Source:RefSeq_peptide_predicted;Acc:XP_213439]	0.49319						-	-	-
E2f7	XM_235118		Rn30003304		PREDICTED: similar to transcription factor E2F7 [Source:RefSeq_peptide_predicted;Acc:XP_235118]	2.14218						-	-	-
	XM_220582		Rn30003308		PREDICTED: similar to novel protein [Source:RefSeq_peptide_predicted;Acc:XP_577107]		0.245996					-	-	-
-	XM_343564		Rn30003315		Collagen alpha 2 type V (Fragment). [Source:Uniprot/SPTREMBL;Acc:O70598]		0.189375					-	-	-
Dars	BC072534		Rn30003321		Aspartyl-tRNA synthetase (EC 6.1.1.12) (Aspartate--tRNA ligase) (AspRS). [Source:Uniprot/SWISSPROT;Acc:P15178]	2.64547			2.03367	2.16041		0006399:tRNA metabolism	0000166:nucleotide binding	0005737:cytoplasm
Eif1ay	NM_001008773		Rn30003328		Eukaryotic translation initiation factor 1A (eIF-1A) (eIF-4C) (Liver regeneration-related protein LRRG048). [Source:Uniprot/SWISSPROT;Acc:Q6VV72]	13.7866				5.28511		-	-	-
[truncated: 6,597 more rows]
